# Supplementary material for: Population structure analysis and laboratory monitoring of Shigella by core-genome multilocus sequence typing
Source: Nat Commun. 2022 Jan 27;13:551. doi: 10.1038/s41467-022-28121-1 (PMC8795385; doi:10.1038/s41467-022-28121-1)
Supplement: Supplementary file 3 — Supplementary Data 1 [file 41467_2022_28121_MOESM3_ESM.xlsx]

## Sheet: appendix1
Name	Collection Year	Country	Species	Serotype	Cluster	DataSet	MLST ST7	cgMLST HC2350	cgMLST HC2000	cgMLST HC1100	cgMLST HC400	EnteroBase_Barcode	Accession number	Bio Project ID	Reference	Coverage (X)	N50	Length	Contig Number(>=200 bp)
ECOR65		United States	Non-enteroinvasive E. coli		Clermont B2	ECOR	681	1	1	28	3805	ESC_BA9512AA	ERR273739	PRJEB2879	Patel et al., 2018	Not determined	311197	4949449	94
ECOR40		Sweden	Non-enteroinvasive E. coli		Clermont F	ECOR	62	1	1593	1593	1593	ESC_BA9705AA	ERR271264	PRJEB2879	Patel et al., 2018	Not determined	111053	5201754	192
ECOR54		United States	Non-enteroinvasive E. coli		Clermont B2	ECOR	73	1	1	9	9	ESC_GA3747AA	ERR1949004	PRJEB20550	Patel et al., 2018	21	333021	4891033	47
ECOR72		Sweden	Non-enteroinvasive E. coli		Clermont B1	ECOR	89	1	2	44586	44586	ESC_GA3733AA	ERR1949018	PRJEB20550	Patel et al., 2018	27	137250	5049033	129
ECOR16		United States	Non-enteroinvasive E. coli		Clermont A	ECOR	46	1	2	13	8204	ESC_GA3776AA	ERR1948975	PRJEB20550	Patel et al., 2018	35	116532	4630918	102
ECOR50	1995	Sweden	Non-enteroinvasive E. coli		Clermont D	ECOR	72	1	2	14	8163	ESC_EA2929AA	SRR3989532	PRJNA230969	Patel et al., 2018	52	84824	5570854	212
ECOR30		Canada	Non-enteroinvasive E. coli		Clermont B1	ECOR	56	1	2	106	2041	ESC_BA9639AA	ERR271254	PRJEB2879	Patel et al., 2018	60.5	182144	4830023	107
MOD1-ECOR56		Sweden	Non-enteroinvasive E. coli		Clermont B2	ECOR	73	1	1	9	9	ESC_KA0174AA	SRR7819142	PRJNA230969	Patel et al., 2018	61	195573	4963976	77
ECOR63		Sweden	Non-enteroinvasive E. coli		Clermont B2	ECOR	80	1	1	42	42	ESC_BA9683AA	ERR271286	PRJEB2879	Patel et al., 2018	63.74	204179	5034743	98
ECOR22		Indonesia	Non-enteroinvasive E. coli		Clermont A	ECOR	50	1	2	13	8209	ESC_BA9647AA	ERR271246	PRJEB2879	Patel et al., 2018	72.04	269204	4522998	82
ECOR15		Sweden	Non-enteroinvasive E. coli		Clermont A	ECOR	45	1	2	13	8202	ESC_BA9654AA	ERR271239	PRJEB2879	Patel et al., 2018	74.27	141465	4915723	128
ECOR69	1995	United States	Non-enteroinvasive E. coli		Clermont B1	ECOR	86	1	2	82	82	ESC_EA2923AA	SRR3989539	PRJNA230969	Patel et al., 2018	75	133025	4647267	78
ECOR26		United States	Non-enteroinvasive E. coli		Clermont B1	ECOR	53	1	2	8213	8213	ESC_BA9643AA	ERR271250	PRJEB2879	Patel et al., 2018	75.5	244865	4685649	90
ECOR36		United States	Non-enteroinvasive E. coli		Clermont F	ECOR	59	1	52	52	57	ESC_BA9709AA	ERR271260	PRJEB2879	Patel et al., 2018	76.7	58255	5168658	264
ECOR33		United States	Non-enteroinvasive E. coli		Clermont B1	ECOR	56	1	2	106	2041	ESC_BA9636AA	ERR271257	PRJEB2879	Patel et al., 2018	79.85	183091	4806667	133
ECOR04		United States	Non-enteroinvasive E. coli		Clermont A	ECOR	63	1	2	13	8190	ESC_BA9665AA	ERR271228	PRJEB2879	Patel et al., 2018	80.18	148080	4605769	118
ECOR41	1982	Tonga	Non-enteroinvasive E. coli		Clermont F	ECOR	62	1	1593	1593	1593	ESC_BA9704AA	ERR271265	PRJEB2879	Patel et al., 2018	80.3	115265	5239227	225
ECOR21		Indonesia	Non-enteroinvasive E. coli		Clermont A	ECOR	48	1	2	13	8206	ESC_BA9648AA	ERR271245	PRJEB2879	Patel et al., 2018	81.96	85578	4578736	160
ECOR55		Sweden	Non-enteroinvasive E. coli		Clermont B2	ECOR	74	1	1	9	9	ESC_BA9691AA	ERR271278	PRJEB2879	Patel et al., 2018	85.02	277005	5041819	124
MOD1-ECOR53		United States	Non-enteroinvasive E. coli		Clermont B2	ECOR	12	1	1	23	23	ESC_KA0175AA	SRR7819143	PRJNA230969	Patel et al., 2018	91	268589	5146820	100
ECOR58	1995	United States	Non-enteroinvasive E. coli		Clermont B1	ECOR	75	1	2	3861	3861	ESC_EA2936AA	SRR3989521	PRJNA230969	Patel et al., 2018	92	185877	4907819	104
ECOR60	1995	Sweden	Non-enteroinvasive E. coli		Clermont B2	ECOR	12	1	1	23	23	ESC_EA2935AA	SRR3989522	PRJNA230969	Patel et al., 2018	92	395788	5070101	124
ECOR67	1995	Indonesia	Non-enteroinvasive E. coli		Clermont B1	ECOR	84	1	2	594	895	ESC_EA2931AA	SRR3989530	PRJNA230969	Patel et al., 2018	96	384113	4729640	65
ECOR51	1995	United States	Non-enteroinvasive E. coli		Clermont B2	ECOR	73	1	1	9	9	ESC_EA2928AA	SRR3989533	PRJNA230969	Patel et al., 2018	100	306994	5182043	98
MOD1-EC2776	1979	United States	Non-enteroinvasive E. coli		Clermont B2	ECOR	12	1	1	23	23	ESC_EA2939AA	SRR3989507	PRJNA230969	Patel et al., 2018	101	370691	4765432	62
ECOR61	1995	Sweden	Non-enteroinvasive E. coli		Clermont B2	ECOR	79	1	1	44	44	ESC_EA2749AA	SRR3987678	PRJNA230969	Patel et al., 2018	101	213701	4886929	92
ECOR62	1995	Sweden	Non-enteroinvasive E. coli		Clermont B2	ECOR	79	1	1	44	44	ESC_EA2934AA	SRR3989523	PRJNA230969	Patel et al., 2018	116	204008	5156153	100
ECOR05	1995	United States	Non-enteroinvasive E. coli		Clermont A	ECOR	10	1	2	13	13	ESC_EA1870AA	SRR3954206	PRJNA230969	Patel et al., 2018	118	119371	5094813	204
ECOR71	1995	Sweden	Non-enteroinvasive E. coli		Clermont C	ECOR	360	1	2	5	136	ESC_EA2921AA	SRR3989541	PRJNA230969	Patel et al., 2018	128	113681	4893294	147
ECOR70	1995	United States	Non-enteroinvasive E. coli		Clermont C	ECOR	88	1	2	5	136	ESC_EA2922AA	SRR3989540	PRJNA230969	Patel et al., 2018	138	174605	5144149	126
ECOR57	1995	United States	Non-enteroinvasive E. coli		Clermont B2	ECOR	73	1	1	9	9	ESC_EA2937AA	SRR3989515	PRJNA230969	Patel et al., 2018	140	287719	5276560	107
ECOR66		United States	Non-enteroinvasive E. coli		Clermont B2	ECOR	83	1	7	2192	2192	ESC_BA9511AA	ERR273740	PRJEB2879	Patel et al., 2018	147.22	269010	4740089	59
MOD1-ECOR52		United States	Non-enteroinvasive E. coli		Clermont B2	ECOR	73	1	1	9	9	ESC_KA0176AA	SRR7819144	PRJNA230969	Patel et al., 2018	152	338741	5114154	122
ECOR17	1995	Indonesia	Non-enteroinvasive E. coli		Clermont A	ECOR	47	1	2	13	8203	ESC_EA1995AA	SRR4098814	PRJNA230969	Patel et al., 2018	154	89131	4412217	109
ECOR09	1995	Sweden	Non-enteroinvasive E. coli		Clermont A	ECOR	10	1	2	13	1197	ESC_EA2002AA	SRR3951471	PRJNA230969	Patel et al., 2018	159	67589	5244793	268
ECOR10		Sweden	Non-enteroinvasive E. coli		Clermont A	ECOR	43	1	2	13	13	ESC_EA2001AA	SRR3951472	PRJNA230969	Patel et al., 2018	166	198002	4754853	95
MOD1-ECOR2		United States	Non-enteroinvasive E. coli		Clermont A	ECOR	49	1	2	13	8189	ESC_KA0177AA	SRR7819145	PRJNA230969	Patel et al., 2018	167	124753	5270929	224
ECOR14		Sweden	Non-enteroinvasive E. coli		Clermont A	ECOR	10	1	2	13	867	ESC_EA1997AA	SRR3951476	PRJNA230969	Patel et al., 2018	181	123124	4956473	130
ECOR29	1995	United States	Non-enteroinvasive E. coli		Clermont B1	ECOR	55	1	2	106	8217	ESC_EA1983AA	SRR3951492	PRJNA230969	Patel et al., 2018	181	173139	4945517	93
ECOR28	1995	United States	Non-enteroinvasive E. coli		Clermont B1	ECOR	54	1	2	1053	8214	ESC_EA1984AA	SRR3951491	PRJNA230969	Patel et al., 2018	189	191213	4901563	90
ECOR03	1995	United States	Non-enteroinvasive E. coli		Clermont A	ECOR	10	1	2	13	13	ESC_EA1871AA	SRR3951465	PRJNA230969	Patel et al., 2018	192	102131	4944051	138
ECOR49	1995	Sweden	Non-enteroinvasive E. coli		Clermont D	ECOR	405	1	2	14	5074	ESC_EA2938AA	SRR3989514	PRJNA230969	Patel et al., 2018	192	123418	5267870	217
ECOR25	1995	United States	Non-enteroinvasive E. coli		Clermont A	ECOR	10	1	2	13	13	ESC_EA1987AA	SRR3951488	PRJNA230969	Patel et al., 2018	205	210578	4748951	102
MOD1-ECOR68		United States	Non-enteroinvasive E. coli		Clermont B1	ECOR	85	1	2	8182	8182	ESC_KA0179AA	SRR7819147	PRJNA230969	Patel et al., 2018	211	184982	5056092	125
ECOR06	1995	United States	Non-enteroinvasive E. coli		Clermont A	ECOR	-82	1	2	13	1168	ESC_EA2005AA	SRR4098803	PRJNA230969	Patel et al., 2018	239	72822	4564848	151
ECOR44	1995	United States	Non-enteroinvasive E. coli		Clermont D	ECOR	130	1	2	801	1231	ESC_EA1969AA	SRR3951509	PRJNA230969	Patel et al., 2018	264	182124	5246891	136
ECOR12		Sweden	Non-enteroinvasive E. coli		Clermont A	ECOR	10	1	2	13	13	ESC_EA1999AA	SRR3951474	PRJNA230969	Patel et al., 2018	266	129240	5113909	218
ECOR18	1995	United States	Non-enteroinvasive E. coli		Clermont A	ECOR	48	1	2	13	5031	ESC_EA1994AA	SRR3951479	PRJNA230969	Patel et al., 2018	273	109964	4656155	107
ECOR42	1979	United States	Non-enteroinvasive E. coli		Clermont E	ECOR	64	1	2	8158	8158	ESC_EA1971AA	SRR3951506	PRJNA230969	Patel et al., 2018	277	466989	5114155	84
ECOR35	1995	United States	Non-enteroinvasive E. coli		Clermont F	ECOR	59	1	52	52	57	ESC_EA1978AA	SRR3951498	PRJNA230969	Patel et al., 2018	280	79663	5128590	203
ECOR24	1995	Sweden	Non-enteroinvasive E. coli		Clermont A	ECOR	52	1	2	8212	8212	ESC_EA1988AA	SRR4098825	PRJNA230969	Patel et al., 2018	286	138126	5249181	129
ECOR19	1995	United States	Non-enteroinvasive E. coli		Clermont A	ECOR	48	1	2	13	8181	ESC_EA1993AA	SRR3951480	PRJNA230969	Patel et al., 2018	290	85014	4555484	156
ECOR31	1995	United States	Non-enteroinvasive E. coli		Clermont E	ECOR	57	1	2	175	3590	ESC_EA1981AA	SRR3951494	PRJNA230969	Patel et al., 2018	296	135973	5221358	97
ECOR27	1995	United States	Non-enteroinvasive E. coli		Clermont B1	ECOR	53	1	2	8213	8213	ESC_EA1985AA	SRR3951490	PRJNA230969	Patel et al., 2018	306	225772	4861413	104
ECOR08	1995	United States	Non-enteroinvasive E. coli		Clermont A	ECOR	10	1	2	13	13	ESC_EA2003AA	SRR3951470	PRJNA230969	Patel et al., 2018	307	147689	4914077	113
MOD1-ECOR64		Sweden	Non-enteroinvasive E. coli		Clermont B2	ECOR	14	1	1	26	26	ESC_KA0180AA	SRR7819148	PRJNA230969	Patel et al., 2018	309	191402	5128666	158
ECOR20	1995	Indonesia	Non-enteroinvasive E. coli		Clermont A	ECOR	48	1	2	13	8206	ESC_EA1992AA	SRR3951481	PRJNA230969	Patel et al., 2018	327	96762	4612884	145
ECOR11		Sweden	Non-enteroinvasive E. coli		Clermont A	ECOR	10	1	2	13	37	ESC_EA2000AA	SRR3951473	PRJNA230969	Patel et al., 2018	334	131967	5223537	229
ECOR37	1995	United States	Non-enteroinvasive E. coli		Clermont E	ECOR	61	1	63	63	7520	ESC_EA1976AA	SRR3951500	PRJNA230969	Patel et al., 2018	352	121343	5568297	216
ECOR34	1995	United States	Non-enteroinvasive E. coli		Clermont B1	ECOR	58	1	2	106	106	ESC_EA1979AA	SRR3951497	PRJNA230969	Patel et al., 2018	383	183550	4821773	130
ECOR39	1995	Sweden	Non-enteroinvasive E. coli		Clermont F	ECOR	62	1	1593	1593	1593	ESC_EA1974AA	SRR3951503	PRJNA230969	Patel et al., 2018	408	110876	5312180	210
ECOR01		United States	Non-enteroinvasive E. coli		Clermont A	ECOR	10	1	2	13	13	ESC_GA3789AA	ERR1948962	PRJEB20550	Patel et al., 2018	409	430929	4585335	67
ECOR46	1995	United States	Non-enteroinvasive E. coli		Clermont D	ECOR	68	1	2	6557	6557	ESC_EA1967AA	SRR3987677	PRJNA230969	Patel et al., 2018	461	191489	5254082	124
ECOR48	1995	Sweden	Non-enteroinvasive E. coli		Clermont D	ECOR	70	1	642	642	642	ESC_EA1965AA	SRR3951513	PRJNA230969	Patel et al., 2018	498	187262	5351020	90
ECOR13		Sweden	Non-enteroinvasive E. coli		Clermont A	ECOR	44	1	2	13	8200	ESC_GA3779AA	ERR1948972	PRJEB20550	Patel et al., 2018	502	69711	4588577	173
ECOR38	1995	United States	Non-enteroinvasive E. coli		Clermont F	ECOR	62	1	1593	1593	1593	ESC_EA1975AA	SRR4099196	PRJNA230969	Patel et al., 2018	504	109998	5268252	196
ECOR47	1995	Papua New Guinea	Non-enteroinvasive E. coli		Clermont D	ECOR	69	1	2	32	32	ESC_EA1966AA	SRR3951512	PRJNA230969	Patel et al., 2018	527	223226	4932125	75
ECOR45	1995	Indonesia	Non-enteroinvasive E. coli		Clermont B1	ECOR	67	1	2	8160	8160	ESC_EA1968AA	SRR3951510	PRJNA230969	Patel et al., 2018	531	214252	4722283	91
ATM459		Guam	Enteroinvasive E. coli		EIEC 4	EIEC	270	1	2	4305	7065	ESC_PA6250AA	LSGH00000000.1	PRJNA224116	Hazen et al., 2016	1	31365	5011964	491
ATM266		United States	Enteroinvasive E. coli		EIEC 4	EIEC	270	1	2	4305	7065	ESC_PA6234AA	LSGG00000000.1	PRJNA224116	Hazen et al., 2016	1	28519	5019573	502
ATM462		Bolivia	Enteroinvasive E. coli		EIEC 4	EIEC	270	1	2	4305	4315	ESC_PA6247AA	LSGD00000000.1	PRJNA224116	Hazen et al., 2016	1	31650	4916984	506
M4163	1971	United States	Enteroinvasive E. coli		EIEC 5	EIEC	6	1	2	604	2142	ESC_PA6242AA	JTCN00000000.1	PRJNA224116	Hazen et al., 2016	1	60982	5093926	294
ATM457		Bulgaria	Enteroinvasive E. coli		EIEC 5	EIEC	6	1	2	604	2142	ESC_PA6246AA	LSGC00000000.1	PRJNA224116	Hazen et al., 2016	1	63201	5098706	326
EC10016		United States	Enteroinvasive E. coli		EIEC 5	EIEC	6	1	2	604	4306	ESC_PA6245AA	LSGB00000000.1	PRJNA224116	Hazen et al., 2016	1	37634	4995283	451
4608-58		United States	Enteroinvasive E. coli		EIEC 6	EIEC	280	1	4376	4376	4376	ESC_PA6235AA	JTCO00000000.1	PRJNA224116	Hazen et al., 2016	1	64082	5043882	266
EC10033		United States	Enteroinvasive E. coli		EIEC 6	EIEC	280	1	4376	4376	4376	ESC_PA6238AA	LSGK00000000.1	PRJNA224116	Hazen et al., 2016	1	68206	5109826	357
ATM461		DR Congo	Enteroinvasive E. coli		EIEC 6	EIEC	280	1	4376	4376	4376	ESC_PA6240AA	LSGM00000000.1	PRJNA224116	Hazen et al., 2016	1	57816	5395526	416
CFSAN029787	2012	Italy	Enteroinvasive E. coli		EIEC 8 (O96:H19)	EIEC	99	1	2	96	2282	ESC_BA0269AA	SRR2019241	PRJNA243331	Hazen et al., 2016	1	4947515	5288947	3
CFSAN010968		Unknown	Enteroinvasive E. coli		EIEC O136:Nm	EIEC	1408	1	2	13	4317	ESC_CA4823AA	SRR3020573	PRJNA230969	Pettengill et al., 2015	21	34750	5482805	502
152599	2010	United Kingdom	Enteroinvasive E. coli		EIEC 5	EIEC	6	1	2	604	4306	ESC_FA3879AA	SRR5031147	PRJNA315192	Cowley et al., 2018	44	33594	5005184	331
CFSAN010966		Unknown	Enteroinvasive E. coli		EIEC 5	EIEC	6	1	2	604	604	ESC_CA4825AA	SRR3020571	PRJNA230969	Pettengill et al., 2015	45	41862	5343688	471
192854	2015	United Kingdom	Enteroinvasive E. coli		EIEC 8 (O96:H19)	EIEC	99	1	2	96	2282	ESC_DA2554AA	SRR3578770	PRJNA315192	Cowley et al., 2018	45	90197	5193989	308
152606	2011	United Kingdom	Enteroinvasive E. coli		EIEC 5	EIEC	6	1	2	604	4306	ESC_DA2599AA	SRR3578630	PRJNA315192	Cowley et al., 2018	47	32297	5001817	376
152636	2013	United Kingdom	Enteroinvasive E. coli		EIEC 4	EIEC	270	1	2	4305	7065	ESC_DA2632AA	SRR3578594	PRJNA315192	Cowley et al., 2018	49	25502	4965754	460
152598	2009	United Kingdom	Enteroinvasive E. coli		EIEC 5	EIEC	6	1	2	604	4306	ESC_FA0744AA	SRR4787169	PRJNA315192	Cowley et al., 2018	49	32071	4983257	386
152658	2014	United Kingdom	Enteroinvasive E. coli		EIEC 4	EIEC	270	1	2	4305	4315	ESC_DA2325AA	SRR3581366	PRJNA315192	Cowley et al., 2018	55	33553	4946476	318
152622	2012	United Kingdom	Enteroinvasive E. coli		EIEC 4	EIEC	270	1	2	4305	4305	ESC_EA4849AA	SRR4181551	PRJNA315192	Cowley et al., 2018	61	31043	4943532	351
18-0562-010	2018	Australia	Enteroinvasive E. coli		EIEC 4	EIEC	311	1	2	4305	4315	ESC_NA6359AA	SRR9903508	PRJNA555153	Dhakal et al., 2019	114	29147	4910597	437
CFSAN010963		Unknown	Enteroinvasive E. coli		EIEC 7	EIEC	281	1	2	4302	4302	ESC_CA4841AA	SRR2994196	PRJNA230969	Pettengill et al., 2015	124	45050	5151254	340
201907247	2019	France	Enteroinvasive E. coli	(EIEC)	EIEC 9 (O8/O40:H19)	EIEC	4267	1	2	4423	65969	ESC_PA9330AA	ERR5984757	PRJEB44801	This study	138	76720	5009008	276
19-0562-EIEC-0001	2017	Australia	Enteroinvasive E. coli		EIEC 5	EIEC	6	1	2	604	4306	ESC_NA6360AA	SRR9903352	PRJNA555152	Dhakal et al., 2019	144	39771	4974004	365
DRS013910		Unknown	Enteroinvasive E. coli		EIEC 4	EIEC	270	1	2	4305	7065	ESC_BA4281AA	DRR015802	PRJDB2649	Wu et al., 2019	161	31392	4844286	411
19-0562-EIEC-0006	2019	Australia	Enteroinvasive E. coli		EIEC 8 (O96:H19)	EIEC	99	1	2	96	2282	ESC_NA6358AA	SRR9903561	PRJNA555154	Dhakal et al., 2019	165	103633	5152066	244
CFSAN010960		Unknown	Enteroinvasive E. coli		EIEC O124:H7	EIEC	278	1	2	84	1084	ESC_CA4842AA	SRR2994195	PRJNA230969	Pettengill et al., 2015	179	74813	4965478	209
DRS013911		Unknown	Enteroinvasive E. coli		EIEC 7	EIEC	281	1	2	4302	4380	ESC_BA4279AA	DRR015803	PRJDB1793	Wu et al., 2019	320.28	44777	5230005	594
Sh04-1191	2004	Tanzania	Shigella sonnei		Lineage II	Reference	152	1	305	305	305	ESC_BA1801AA	ERR024604	PRJEB2128	Holt et al., 2012	28.85	20533	4547421	509
54213	1945	France	Shigella sonnei		Lineage I	Reference	1502	1	305	305	394	ESC_BA1739AA	ERR025722	PRJEB2128	Holt et al., 2012	29	16982	4496651	638
97-0044	1997	France	Shigella sonnei		Lineage III	Reference	152	1	305	305	305	ESC_BA1782AA	ERR025748	PRJEB2128	Holt et al., 2012	34.11	20230	4255770	449
54185	1945	Denmark	Shigella sonnei		Lineage II	Reference	152	1	305	305	305	ESC_BA1750AA	ERR025730	PRJEB2128	Holt et al., 2012	40.86	20321	4625156	535
Sh06-5387	2006	Morocco	Shigella sonnei		Lineage III	Reference	152	1	305	305	305	ESC_BA1813AA	ERR024611	PRJEB2128	Holt et al., 2012	44.39	21218	4486162	520
54178	1945	Sweden	Shigella sonnei		Lineage II	Reference	152	1	305	305	305	ESC_BA1744AA	ERR025726	PRJEB2128	Holt et al., 2012	45.67	24447	4623121	394
3-73	1973	Nigeria	Shigella sonnei		Lineage II	Reference	152	1	305	305	305	ESC_BA1788AA	ERR025751	PRJEB2128	Holt et al., 2012	45.77	23805	4556343	428
12-67	1967	France	Shigella sonnei		Lineage II	Reference	152	1	305	305	305	ESC_BA1579AA	ERR025735	PRJEB2128	Holt et al., 2012	47.35	22334	4485640	422
Sh06-5623	2006	Morocco	Shigella sonnei		Lineage III	Reference	152	1	305	305	305	ESC_BA1815AA	ERR024612	PRJEB2128	Holt et al., 2012	48.08	21437	4433157	488
54184	1945	Sweden	Shigella sonnei		Lineage III	Reference	152	1	305	305	305	ESC_BA1748AA	ERR025729	PRJEB2128	Holt et al., 2012	48.3	20220	4319189	398
54190	1945	Sweden	Shigella sonnei		Lineage II	Reference	152	1	305	305	305	ESC_BA1751AA	ERR025731	PRJEB2128	Holt et al., 2012	49.25	23849	4535274	393
99-8911	1999	France	Shigella sonnei		Lineage II	Reference	-11	1	305	305	305	ESC_BA1730AA	ERR025763	PRJEB2128	Holt et al., 2012	51.71	21761	4640006	492
12-74	1974	France	Shigella sonnei		Lineage I	Reference	1502	1	305	305	394	ESC_BA1790AA	ERR025752	PRJEB2128	Holt et al., 2012	54.63	18452	4614904	563
Sh05-5623	2005	Morocco	Shigella sonnei		Lineage II	Reference	152	1	305	305	305	ESC_BA1806AA	ERR024607	PRJEB2128	Holt et al., 2012	56.75	24626	4622039	483
Sh06-5179	2006	Senegal	Shigella sonnei		Lineage III	Reference	152	1	305	305	305	ESC_BA1811AA	ERR024610	PRJEB2128	Holt et al., 2012	56.83	22807	4494456	486
54179	1944	Sweden	Shigella sonnei		Lineage II	Reference	152	1	305	305	305	ESC_BA1745AA	ERR025727	PRJEB2128	Holt et al., 2012	56.92	23810	4567274	416
03-903	2003	Unknown	Shigella boydii	20	S1c	Reference	243	1	1465	1466	1466	ESC_BA1734AA	ERR025766	PRJEB2128	This study	57.19	17047	4445127	529
88-83	1983	France	Shigella sonnei		Lineage III	Reference	152	1	305	305	305	ESC_BA1780AA	ERR025747	PRJEB2128	Holt et al., 2012	59.32	23344	4250269	395
12-65	1965	France	Shigella sonnei		Lineage I	Reference	1502	1	305	305	394	ESC_BA1595AA	ERR025742	PRJEB2128	Holt et al., 2012	60	23913	4398719	373
Sh03-2222	2003	Cuba	Shigella sonnei		Lineage III	Reference	152	1	305	305	305	ESC_BA1736AA	ERR025768	PRJEB2128	Holt et al., 2012	60.48	22437	4353366	426
12-63	1963	France	Shigella sonnei		Lineage I	Reference	1502	1	305	305	394	ESC_BA1592AA	ERR025741	PRJEB2128	Holt et al., 2012	61.26	22681	4617549	469
07-1824	2007	Mauritania	Shigella boydii	20	S1c	Reference	243	1	1465	1466	1466	ESC_BA5890AA	ERR200325	PRJEB2846	This study	62	17869	4310863	447
Sh00-5827	2000	Madagascar	Shigella sonnei		Lineage I	Reference	1502	1	305	305	394	ESC_BA1732AA	ERR025765	PRJEB2128	Holt et al., 2012	63.05	24883	4689141	447
11-67	1967	France	Shigella sonnei		Lineage I	Reference	1502	1	305	305	394	ESC_BA1600AA	ERR025744	PRJEB2128	Holt et al., 2012	64.47	18447	4586701	525
54228	1947	Sweden	Shigella sonnei		Lineage II	Reference	152	1	305	305	305	ESC_BA1741AA	ERR025724	PRJEB2128	Holt et al., 2012	65.28	24632	4534065	461
Sh06-6396	2006	France	Shigella sonnei		Lineage III	Reference	152	1	305	305	305	ESC_BA1819AA	ERR024614	PRJEB2128	Holt et al., 2012	66.21	21334	4471700	493
2-59	1959	France	Shigella sonnei		Lineage IV	Reference	152	1	305	305	305	ESC_BA1583AA	ERR025737	PRJEB2128	Holt et al., 2012	66.21	22536	4687879	488
98-10267	1998	Madagascar	Shigella sonnei		Lineage II	Reference	152	1	305	305	305	ESC_BA1634AA	ERR025762	PRJEB2128	Holt et al., 2012	66.95	23791	4702460	508
4-76	1976	France	Shigella sonnei		Lineage I	Reference	1502	1	305	305	394	ESC_BA1798AA	ERR025756	PRJEB2128	Holt et al., 2012	69	23579	4420968	404
CIP 58.19	1944	Italy	Shigella boydii	15	S2d	Reference	1766	1	4118	4191	11444	ESC_BA5914AA	ERR200313	PRJEB2846	This study	71	26158	4698262	411
Sh06-6470	2006	Haiti	Shigella sonnei		Lineage II	Reference	152	1	305	305	305	ESC_BA1802AA	ERR024605	PRJEB2128	Holt et al., 2012	71.37	24879	4602432	462
43-74	1974	France	Shigella sonnei		Lineage I	Reference	1502	1	305	305	394	ESC_BA1794AA	ERR025754	PRJEB2128	Holt et al., 2012	71.55	25381	4670934	440
14-60	1960	France	Shigella sonnei		Lineage I	Reference	1502	1	305	305	394	ESC_BA1585AA	ERR025738	PRJEB2128	Holt et al., 2012	72.78	23811	4590663	447
96-204	1996	India/Nepal	Shigella dysenteriae	16 (prov. 204/96)	S1a	Reference	148	1	1465	4194	35330	ESC_OA4715AA	ERR5984620	PRJEB44801	This study	73	20558	4499105	506
Sh07-4369	2007	France	Shigella sonnei		Lineage I	Reference	1502	1	305	305	394	ESC_BA1804AA	ERR024606	PRJEB2128	Holt et al., 2012	73.87	25533	4800796	512
2-73	1973	Nigeria	Shigella sonnei		Lineage III	Reference	-1147	1	305	305	305	ESC_BA1786AA	ERR025750	PRJEB2128	Holt et al., 2012	74	20682	3872360	420
6-58	1958	France	Shigella sonnei		Lineage II	Reference	152	1	305	305	305	ESC_BA1576AA	ERR025734	PRJEB2128	Holt et al., 2012	75.42	23068	4537830	429
07-2080	2007	Morocco	Shigella boydii	20	S1c	Reference	243	1	1465	1466	1466	ESC_BA5892AA	ERR200324	PRJEB2846	This study	76	17651	4382250	511
NCDC 2854-67	1967	United States	Shigella boydii	2	S1b	Reference	145	1	1465	1465	1465	ESC_BA6006AA	ERR200267	PRJEB2846	This study	78	20905	4262903	413
25-74	1974	France	Shigella sonnei		Lineage II	Reference	152	1	305	305	305	ESC_BA1791AA	ERR025753	PRJEB2128	Holt et al., 2012	78.63	24346	4500308	431
E1621-54	1954	Indonesia	Shigella boydii	22 (prov. E1621-54)	S3	Reference	1769	1	192	11429	11429	ESC_BA5885AA	ERR200328	PRJEB2846	This study	80	28273	4265282	323
Sh03-6224	2003	Nigeria	Shigella sonnei		Lineage III	Reference	152	1	305	305	305	ESC_BA1629AA	ERR025759	PRJEB2128	Holt et al., 2012	80.83	19613	4380616	501
00-0977	2000	Egypt	Shigella boydii	20	S1c	Reference	243	1	1465	1466	1466	ESC_BA5887AA	ERR200327	PRJEB2846	This study	81	17797	4435342	516
NCDC 871-74	1974	United States	Shigella boydii	4	S1b	Reference	1130	1	1465	1465	1465	ESC_BA5985AA	ERR200277	PRJEB2846	This study	82	22836	4266225	398
SH-105		Canada?	Shigella dysenteriae	16 (prov. 204/96)	S1a	Reference	148	1	1465	4194	35330	ESC_OA4701AA	ERR5984645	PRJEB44801	This study	83	19740	4520841	534
CIP 54.73	1954	Burkina Faso	Shigella boydii	1	S1c	Reference	1746	1	1465	1466	1466	ESC_BA6011AA	ERR200264	PRJEB2846	This study	83	17763	4282024	539
CIP 58.23	1944	United States?	Shigella boydii	12	SB12	Reference	1767	1	45542	45542	45542	ESC_BA5936AA	ERR200302	PRJEB2846	This study	83	15387	4161734	558
98-9560	1998	Madagascar	Shigella sonnei		Lineage III	Reference	152	1	305	305	305	ESC_BA1632AA	ERR025761	PRJEB2128	Holt et al., 2012	84.57	20806	4478550	493
Sh06-2542	2006	Burkina Faso	Shigella sonnei		Lineage III	Reference	152	1	305	305	305	ESC_BA1810AA	ERR024609	PRJEB2128	Holt et al., 2012	85.98	22587	4463724	486
98-8743	1998	France	Shigella sonnei		Lineage III	Reference	152	1	305	305	305	ESC_BA1626AA	ERR025758	PRJEB2128	Holt et al., 2012	87	23341	4442580	422
NCDC 3594-74	1974	United States	Shigella boydii	4	S1b	Reference	1130	1	1465	1465	1465	ESC_BA5987AA	ERR200276	PRJEB2846	This study	87	22602	4249658	403
CIP 56.35	1956	Ethiopia	Shigella boydii	8	S1c	Reference	243	1	1465	1466	1466	ESC_BA5962AA	ERR200289	PRJEB2846	This study	87	18336	4205394	493
NCDC 3610-54	1954	United States	Shigella boydii	16	S2b	Reference	1750	1	4118	4118	11449	ESC_BA5908AA	ERR200316	PRJEB2846	This study	87	45529	4837254	311
07-5468	2007	France	Shigella boydii	18	S1c	Reference	243	1	1465	1466	1466	ESC_BA5903AA	ERR200319	PRJEB2846	This study	88	17646	4312989	542
44-74	1974	France	Shigella sonnei		Lineage I	Reference	1502	1	305	305	394	ESC_BA1796AA	ERR025755	PRJEB2128	Holt et al., 2012	91.22	24049	4611917	483
06-1243	2006	France	Shigella boydii	14	S1b	Reference	1273	1	1465	1465	41808	ESC_BA5920AA	ERR200310	PRJEB2846	This study	92	18922	4489280	527
NCDC67	<1977	United States	Shigella boydii	3	S1c	Reference	243	1	1465	1466	45420	ESC_BA5995AA	ERR200272	PRJEB2846	This study	92	17101	4134240	496
Sh03-1382	2003	Israel	Shigella sonnei		Lineage III	Reference	152	1	305	305	305	ESC_BA1735AA	ERR025767	PRJEB2128	Holt et al., 2012	92.01	22112	4620120	513
Sh06-0108	2006	French Guiana	Shigella sonnei		Lineage III	Reference	152	1	305	305	305	ESC_BA1808AA	ERR024608	PRJEB2128	Holt et al., 2012	92.11	22246	4581973	512
11-73	1973	France	Shigella sonnei		Lineage II	Reference	152	1	305	305	305	ESC_BA1778AA	ERR025746	PRJEB2128	Holt et al., 2012	95.37	24348	4521632	444
06-5580	2006	India	Shigella boydii	4	S1b	Reference	145	1	1465	1465	1465	ESC_BA5993AA	ERR200273	PRJEB2846	This study	96	20963	4419830	463
CIP 58.18	1954	United States	Shigella boydii	14	S1b	Reference	1273	1	1465	1465	41808	ESC_BA5918AA	ERR200311	PRJEB2846	This study	97	18922	4321662	481
UE 98-297	1998	France	Shigella boydii	22 (prov. E1621-54)	S3	Reference	1753	1	192	11429	11429	ESC_BA5930AA	ERR200305	PRJEB2846	This study	97	28621	4264723	325
NCDC 5393-79	1979	United States	Shigella boydii	5	S2b	Reference	149	1	4118	4118	4118	ESC_BA5977AA	ERR200281	PRJEB2846	This study	98	50575	4794051	307
Sh08-3483	2008	French Guiana	Shigella flexneri	3a	S3-PG2	Reference	245	1	192	204	544	ESC_BA3661AA	ERR042848	PRJEB2460	Connor et al., 2015	98	28599	4290074	364
CIP 53.136	1952	Vietnam	Shigella dysenteriae	1	SD1	Reference	146	1	1463	1463	1463	ESC_CA6220AA	ERR1014529	PRJEB10304	Njamkepo et al., 2016	98	13204	4281303	732
06-6360	2006	India	Shigella boydii	8	S1c	Reference	243	1	1465	1466	1466	ESC_BA5964AA	ERR200288	PRJEB2846	This study	99	17655	4250294	516
20-73	1973	France	Shigella sonnei		Lineage III	Reference	152	1	305	305	305	ESC_BA1784AA	ERR025749	PRJEB2128	Holt et al., 2012	99.96	22479	4249261	454
E16553	1979	India	Shigella boydii	19	S1c	Reference	243	1	1465	1466	1466	ESC_BA5895AA	ERR200323	PRJEB2846	This study	101	17763	4180499	483
94-1962	1994	Egypt	Shigella boydii	9	S2e	Reference	1752	1	4118	7057	11414	ESC_BA5956AA	ERR200292	PRJEB2846	This study	101	39861	4860149	368
CIP 54.57	1954	Vietnam	Shigella dysenteriae	2	S2d	Reference	273	1	4118	4191	4191	ESC_SA0019AA	ERR5982239	PRJEB44801	This study	105	23206	4677285	470
NCDC 2954-72	1972	United States	Shigella boydii	7	S2f	Reference	1749	1	4118	11401	11401	ESC_BA5968AA	ERR200286	PRJEB2846	This study	105	32638	4842101	413
NCDC 266-59	1959	United States	Shigella boydii	12	SB12	Reference	1768	1	45542	45542	103318	ESC_BA5934AA	ERR200303	PRJEB2846	This study	105	15095	4087577	551
E670/74	1974	Bangladesh	Shigella dysenteriae	18 (prov. E670-74)	S2d	Reference	273	1	4118	4191	4191	ESC_GA4093AA	ERR5984634	PRJEB44801	This study	106	28469	4748199	478
09-7557	2009	Uzbekistan	Shigella boydii	2	S1b	Reference	145	1	1465	1465	1465	ESC_BA6001AA	ERR200269	PRJEB2846	This study	107	22949	4339587	421
CIP 54.76	1954	Vietnam	Shigella boydii	4	S1b	Reference	145	1	1465	1465	1465	ESC_BA5989AA	ERR200275	PRJEB2846	This study	107	22542	4323344	433
NCDC 3073-50	1950	Mexico	Shigella boydii	8	S1c	Reference	243	1	1465	1466	1466	ESC_BA5960AA	ERR200290	PRJEB2846	This study	107	18336	4196366	505
NCDC 1112-74	1974	Unknown	Shigella dysenteriae	4	S1a	Reference	252	1	1465	4194	17375	ESC_TA4939AA	ERR5982240	PRJEB44801	This study	108	20857	4417877	519
NCDC 2770-51	1951	United States	Shigella boydii	14	S1b	Reference	1273	1	1465	1465	41808	ESC_BA5916AA	ERR200312	PRJEB2846	This study	108	18458	4383678	493
NCDC 3467-56	1956	United States	Shigella boydii	6	S1c	Reference	243	1	1465	1466	45300	ESC_BA5976AA	ERR200282	PRJEB2846	This study	108	17994	4138173	490
201910965	2019	France	Shigella flexneri	7b	S3-PG1	Reference	245	1	192	192	237	ESC_QA0584AA	ERR5952685	PRJEB44801	This study	109	29454	4398019	397
05-7404	2005	Togo	Shigella boydii	14	S1b	Reference	1273	1	1465	1465	41808	ESC_BA5922AA	ERR200309	PRJEB2846	This study	110	20139	4463098	481
DRL 140-56	1956	United Kingdom	Shigella boydii	16	S2b	Reference	1750	1	4118	4118	11449	ESC_BA5910AA	ERR200315	PRJEB2846	This study	111	45529	4836771	323
06-3595	2006	France	Shigella boydii	5	S2b	Reference	149	1	4118	4118	4118	ESC_BA5983AA	ERR200278	PRJEB2846	This study	112	48009	4769528	312
SH-106		Canada?	Shigella dysenteriae	16 (prov. 204/96)	S1a	Reference	148	1	1465	4194	35330	ESC_OA4702AA	ERR5984646	PRJEB44801	This study	113	20798	4503776	512
NCDC 2783-71	1971	United States	Shigella flexneri	3a	S3-PG4	Reference	628	1	192	543	543	ESC_AA8014AA	ERR832477	PRJEB2846	Connor et al., 2015	113	33187	4650307	381
93-119	1993	Japan	Shigella dysenteriae	17 (prov. 93-119)	S1a	Reference	252	1	1465	4194	35368	ESC_GA4073AA	ERR5984618	PRJEB44801	This study	115	20161	4452553	597
CIP 52.50	1952	United Kingdom	Shigella boydii	3	S1c	Reference	243	1	1465	1466	45420	ESC_BA5997AA	ERR200271	PRJEB2846	This study	115	17995	4268309	528
CIP 58.1	1958	Tunisia	Shigella dysenteriae	1	SD1	Reference	260	1	1463	1463	1463	ESC_CA6215AA	ERR1014534	PRJEB10304	Njamkepo et al., 2016	116	13917	4243994	682
07-7198	2007	Uzbekistan	Shigella boydii	21 (prov. 07-6597)	S1c	Reference	243	1	1465	1466	1466	ESC_BA5878AA	ERR200332	PRJEB2846	This study	117	18336	4337368	507
UE 38-87	1987	France	Shigella boydii	22 (prov. E1621-54)	S3	Reference	1753	1	192	11429	11429	ESC_BA5932AA	ERR200304	PRJEB2846	This study	117	29694	4249849	331
CIP 55.19	1953	Vietnam	Shigella flexneri	6 var Hertfordshire	S1b	Reference	145	1	1465	1465	13048	ESC_EA0385AA	ERR832455	PRJEB2846	This study	119	20844	4436256	525
09-5917	2009	Morocco	Shigella boydii	1	S1c	Reference	243	1	1465	1466	1466	ESC_BA6008AA	ERR200266	PRJEB2846	This study	119	18418	4323963	516
SM00-27	2001	Japan	Shigella boydii	20	S1c	Reference	243	1	1465	1466	1466	ESC_BA5881AA	ERR200330	PRJEB2846	This study	120	17765	4396122	515
CIP 67.59	1967	Iraq	Shigella dysenteriae	4	S1a	Reference	7371	1	1465	4194	17375	ESC_GA4089AA	ERR5984629	PRJEB44801	This study	123	20140	4529672	623
07-6597	2007	Chad	Shigella boydii	21 (prov. 07-6597)	S1c	Reference	243	1	1465	1466	1466	ESC_BA5879AA	ERR200331	PRJEB2846	This study	123	17897	4266737	503
34-87	1987	France	Shigella boydii	10	S1c	Reference	243	1	1465	1466	45300	ESC_BA5950AA	ERR200295	PRJEB2846	This study	124	18908	4228521	500
07-3340	2007	Togo	Shigella boydii	18	S1c	Reference	243	1	1465	1466	1466	ESC_BA5904AA	ERR200318	PRJEB2846	This study	124	17681	4303714	542
09-5569	2009	Algeria	Shigella flexneri	6 var boydii 88	S1b	Reference	145	1	1465	1465	11126	ESC_BA3638AA	ERR042859	PRJEB2460	This study	125	20996	4586516	594
05-74	1974	United States	Shigella boydii	10	S1c	Reference	243	1	1465	1466	45300	ESC_BA5948AA	ERR200296	PRJEB2846	This study	126	18980	4271435	514
201901445	2019	France	Shigella flexneri	7b	S3-PG1	Reference	245	1	192	192	237	ESC_PA8797AA	ERR5917547	PRJEB44801	This study	126	22705	4347149	454
Ewing 3615-53	1953	Vietnam	Shigella boydii	17	S2a	Reference	5619	1	4118	11452	11452	ESC_BA5906AA	ERR200317	PRJEB2846	This study	128	42348	4693388	373
07-7882	2007	Ethiopia	Shigella boydii	4	S1b	Reference	145	1	1465	1465	1465	ESC_BA5991AA	ERR200274	PRJEB2846	This study	129	20897	4309586	434
CDC 99-4528	1999	Canada?	Shigella boydii	20	S1c	Reference	243	1	1465	1466	1466	ESC_BA5888AA	ERR200326	PRJEB2846	This study	129	18382	4467350	530
CIP 58.4	1958	Tunisia	Shigella boydii	7	S2f	Reference	1749	1	4118	11401	11401	ESC_BA5970AA	ERR200285	PRJEB2846	This study	129	30949	4839922	416
09-5018	2009	Senegal	Shigella boydii	10	S1c	Reference	243	1	1465	1466	45300	ESC_BA5946AA	ERR200297	PRJEB2846	This study	130	17971	4373910	550
CIP 56.36	1956	Ethiopia	Shigella boydii	5	S2b	Reference	149	1	4118	4118	4118	ESC_BA5981AA	ERR200279	PRJEB2846	This study	130	48009	4869298	334
SH-103		Canada?	Shigella dysenteriae	17 (prov. 93-119)	S1a	Reference	252	1	1465	4194	35368	ESC_OA6612AA	ERR5982242	PRJEB44801	This study	131	19798	4394666	498
CIP 52.52	<1952	United Kingdom	Shigella boydii	5	S2b	Reference	149	1	4118	4118	4118	ESC_BA5979AA	ERR200280	PRJEB2846	This study	131	51029	4557655	246
201708611	2017	France	Shigella flexneri	7b	S3-PG1	Reference	245	1	192	192	237	ESC_PA7593AA	ERR5908548	PRJEB44801	This study	131	28675	4389614	414
NCDC 6310-65	1965	United States	Shigella boydii	1	S1c	Reference	243	1	1465	1466	1466	ESC_BA6010AA	ERR200265	PRJEB2846	This study	132	16798	4212239	541
201909277	2019	France	Shigella flexneri	3b	S3-PG1	Reference	7384	1	192	192	237	ESC_PA9604AA	ERR5951556	PRJEB44801	This study	133	28634	4405304	399
07-5207	2007	Haiti	Shigella boydii	19	S1c	Reference	243	1	1465	1466	1466	ESC_BA5899AA	ERR200321	PRJEB2846	This study	134	17935	4245570	499
96-265	1996	Canada	Shigella dysenteriae	prov. BEDP 02-5104	S2d	Reference	288	1	4118	4191	11651	ESC_GA3959AA	ERR5984621	PRJEB44801	This study	135	26893	4680863	446
CIP 51.6	1951	Vietnam	Shigella boydii	11	S2c	Reference	1765	1	4118	11421	11421	ESC_BA5940AA	ERR200300	PRJEB2846	This study	136	42573	4657059	305
94-10833	1994	India	Shigella boydii	9	S2e	Reference	1751	1	4118	7057	11413	ESC_BA5958AA	ERR200291	PRJEB2846	This study	136	35557	4981239	414
201708065	2017	France	Shigella flexneri	3b	S3-PG1	Reference	7384	1	192	192	237	ESC_PA7578AA	ERR5908533	PRJEB44801	This study	136	31449	4421017	372
CIP 56.18	1956	Vietnam	Shigella boydii	11	S2c	Reference	1765	1	4118	11421	11421	ESC_BA5942AA	ERR200299	PRJEB2846	This study	138	43160	4612664	305
CIP 52.54	<1952	United Kingdom	Shigella boydii	7	S2f	Reference	1749	1	4118	11401	11401	ESC_BA5971AA	ERR200284	PRJEB2846	This study	138	33624	4876418	400
Sh04-4915	2004	Algeria	Shigella flexneri	3b	S3-PG1	Reference	245	1	192	192	237	ESC_BA3743AA	ERR042807	PRJEB2460	Connor et al., 2015	138	31468	4279321	354
CIP 106171	1918	Unknown	Shigella flexneri	1a	S3-PG1	Reference	1024	1	192	192	327	ESC_EA0388AA	ERR832452	PRJEB2846	Connor et al., 2015	139	33722	4362524	334
99-5706	1999	Egypt	Shigella dysenteriae	1	SD1	Reference	146	1	1463	1463	1463	ESC_CA6435AA	ERR1013964	PRJEB10304	Njamkepo et al., 2016	139	13695	4300823	664
201801080	2018	France	Shigella boydii	11	S1b	Reference	5475	1	1465	1465	1465	ESC_MA1882AA	ERR5888572	PRJEB44801	This study	140	18157	4396964	668
13-05279	2011	Niger	Shigella dysenteriae	1	SD1	Reference	146	1	1463	1463	1463	ESC_CA6194AA	ERR1014555	PRJEB10304	Njamkepo et al., 2016	140	13378	4266846	643
07-5636	2007	Mali	Shigella boydii	19	S1c	Reference	243	1	1465	1466	1466	ESC_BA5897AA	ERR200322	PRJEB2846	This study	142	17681	4206150	486
UE 94-9784	1994	France	Shigella boydii	2	S1b	Reference	145	1	1465	1465	1465	ESC_BA6004AA	ERR200268	PRJEB2846	This study	143	22468	4249462	426
Sh05-5540	2005	Dominican Republic	Shigella flexneri	1b	S3-PG1	Reference	245	1	192	192	237	ESC_BA3721AA	ERR042818	PRJEB2460	Connor et al., 2015	143	31468	4271013	339
CIP 67.61	1966	Iraq	Shigella flexneri	5a	S3-PG5	Reference	631	1	192	1468	1468	ESC_AA8040AA	ERR832464	PRJEB2846	Connor et al., 2015	143	30430	4465036	365
M220	1917	Malta	Shigella dysenteriae	1	SD1	Reference	146	1	1463	1463	1463	ESC_CA6379AA	ERR1014034	PRJEB10304	Njamkepo et al., 2016	143	14173	4143616	573
12-2560	2012	France	Shigella flexneri	3a	S3-PG2	Reference	245	1	192	204	544	ESC_BA2162AA	ERR460117	PRJEB2846	Baker et al., 2015	143.44	29098	4492913	474
NCDC 965-58	1958	United States	Shigella boydii	15	S2d	Reference	250	1	4118	4191	11444	ESC_BA5912AA	ERR200314	PRJEB2846	This study	144	24838	4750539	440
36-87	1987	Morocco	Shigella boydii	10	S1c	Reference	243	1	1465	1466	45300	ESC_BA5944AA	ERR200298	PRJEB2846	This study	145	18532	4315362	539
E10163	1978	India	Shigella boydii	18	S1c	Reference	243	1	1465	1466	1466	ESC_BA5901AA	ERR200320	PRJEB2846	This study	146	18336	4244155	499
07-8186	2007	India	Shigella boydii	3	S1c	Reference	1743	1	1465	1466	45420	ESC_BA5999AA	ERR200270	PRJEB2846	This study	147	17900	4074422	473
E2471/73	1973	United Kingdom	Shigella dysenteriae	1	SD1	Reference	146	1	1463	1463	1463	ESC_CA6412AA	ERR1013987	PRJEB10304	Njamkepo et al., 2016	147	13993	4064480	566
KO-225	1982	India	Shigella dysenteriae	1	SD1	Reference	146	1	1463	1463	1463	ESC_CA6387AA	ERR1014016	PRJEB10304	Njamkepo et al., 2016	147	14029	4075465	580
CIP 54.41	1954	Unknown	Shigella flexneri	6 var boydii 88	S1b	Reference	145	1	1465	1465	17342	ESC_AA7983AA	ERR832493	PRJEB2846	This study	148	22835	4148622	390
08-6334	2008	Morocco	Shigella boydii	21 (prov. 07-6597)	S1c	Reference	243	1	1465	1466	1466	ESC_BA5876AA	ERR200333	PRJEB2846	This study	149	19926	4370558	507
201700267	2016	France	Shigella boydii	11	S1b	Reference	5475	1	1465	1465	1465	ESC_GA4736AA	ERR5888535	PRJEB44801	This study	152	20583	4543853	563
CIP 57.47	<1957	United States	Shigella boydii	9	S2e	Reference	257	1	4118	7057	11414	ESC_BA5954AA	ERR200293	PRJEB2846	This study	152	42196	4761582	309
10-7674	2010	Cameroon	Shigella flexneri	3a	S3-PG4	Reference	628	1	192	543	13955	ESC_BA2188AA	ERR460104	PRJEB2846	Connor et al., 2015	153	34193	4918132	420
CIP 52.24	1949	Unknown	Shigella flexneri	4bv	S3-PG4	Reference	628	1	192	543	12706	ESC_AA7990AA	ERR832490	PRJEB2846	Connor et al., 2015	153	34392	4631704	378
NCDC 1170-74	1974	United States	Shigella flexneri	5a	S3-PG3	Reference	245	1	192	192	192	ESC_AA8009AA	ERR832480	PRJEB2846	Connor et al., 2015	154	33371	4489127	353
08-2793	2007	Africa	Shigella dysenteriae	prov. BEDP 02-5104	S2d	Reference	288	1	4118	4191	11651	ESC_GA3408AA	ERR5984601	PRJEB44801	This study	155	26067	4908290	526
Ew 595-52	1952	United States	Shigella flexneri	5a	S3-PG3	Reference	245	1	192	192	192	ESC_EA0387AA	ERR832453	PRJEB2846	Connor et al., 2015	155	31809	4250318	313
M115	1926	United Kingdom	Shigella dysenteriae	1	SD1	Reference	146	1	1463	1463	73091	ESC_CA6213AA	ERR1014536	PRJEB10304	Njamkepo et al., 2016	157	15266	3998288	551
CIP 52.37	1949	United Kingdom?	Shigella flexneri	1b	S3-PG1	Reference	245	1	192	192	237	ESC_AA7988AA	ERR832491	PRJEB2846	Connor et al., 2015	159	31950	4218683	332
NCDC 9768	1977	United States	Shigella flexneri	X	S3-PG1	Reference	245	1	192	192	327	ESC_AA7981AA	ERR832494	PRJEB2846	Connor et al., 2015	159	35347	4154613	325
Sh05-1382	2005	Mali	Shigella flexneri	4av	S3-PG1	Reference	245	1	192	192	327	ESC_BA3733AA	ERR042812	PRJEB2460	Connor et al., 2015	161	34165	4310725	322
05-5218	2005	Togo	Shigella flexneri	6 var boydii 88	S1b	Reference	145	1	1465	1465	11126	ESC_BA3723AA	ERR042817	PRJEB2460	This study	162	20015	4284854	477
NCDC73	1943	Middle East	Shigella boydii	9	S2e	Reference	257	1	4118	7057	11414	ESC_BA5952AA	ERR200294	PRJEB2846	This study	162	41648	4872549	374
Sh02-1564	2002	Dominican Republic	Shigella flexneri	X	S3-PG4	Reference	628	1	192	543	543	ESC_BA3763AA	ERR042797	PRJEB2460	Connor et al., 2015	162	34915	4522050	349
Sh02-1115	2002	Gabon	Shigella flexneri	Xv	S3-PG3	Reference	245	1	192	192	192	ESC_BA3765AA	ERR042796	PRJEB2460	Connor et al., 2015	164	29674	4410775	351
NCDC 5797-70	1970	United States	Shigella flexneri	X	S3-PG4	Reference	628	1	192	543	543	ESC_AA8021AA	ERR832473	PRJEB2846	Connor et al., 2015	164	32373	4595450	350
13-6290	2013	France	Shigella flexneri	3a	S3-PG2	Reference	1025	1	192	204	204	ESC_BA2146AA	ERR460125	PRJEB2846	Baker et al., 2015	165	25628	4451130	434
17/89	1989	Madagascar	Shigella dysenteriae	1	SD1	Reference	-1014	1	1463	1463	1463	ESC_CA6208AA	ERR1014541	PRJEB10304	Njamkepo et al., 2016	165	13878	4240125	769
Sh05-9228	2005	French Guiana	Shigella flexneri	2a	S3-PG3	Reference	245	1	192	192	192	ESC_BA3710AA	ERR042824	PRJEB2460	Connor et al., 2015	166	31385	4464718	373
06-1067	2006	Democratic Republic of the Congo	Shigella flexneri	6 var Hertfordshire	S1b	Reference	145	1	1465	1465	11126	ESC_BA3707AA	ERR042826	PRJEB2460	This study	167	20534	4434798	466
13-6754	2013	France	Shigella flexneri	3a	S3-PG2	Reference	245	1	192	204	544	ESC_BA2144AA	ERR460126	PRJEB2846	Baker et al., 2015	167	29915	4406661	399
Sh09-1985	2009	Côte d'Ivoire	Shigella flexneri	1c	S3-PG1	Reference	245	1	192	192	237	ESC_BA3651AA	ERR042853	PRJEB2460	Connor et al., 2015	169	30360	4236511	325
10-2529	2010	France	Shigella flexneri	3b	S3-PG2	Reference	245	1	192	204	544	ESC_BA2193AA	ERR460102	PRJEB2846	Baker et al., 2015	169	28643	4351010	378
05-7131	2005	Mayotte	Shigella flexneri	6 var boydii 88	S1b	Reference	145	1	1465	1465	11126	ESC_BA3718AA	ERR042820	PRJEB2460	This study	171	20755	4420311	552
NCDC 1921-71	1971	United States	Shigella flexneri	1a	S3-PG1	Reference	245	1	192	192	327	ESC_AA8016AA	ERR832476	PRJEB2846	Connor et al., 2015	171	33707	4348251	321
CIP 52.35	1913	United Kingdom	Shigella flexneri	2a	S3-PG3	Reference	245	1	192	192	192	ESC_AA7992AA	ERR832489	PRJEB2846	Connor et al., 2015	171	33360	4249038	314
NCTC 4839	1951	Unknown	Shigella flexneri	3b	S3-PG4	Reference	628	1	192	543	12706	ESC_AA7985AA	ERR832492	PRJEB2846	Connor et al., 2015	171	38189	4544273	336
NCDC 3357-74	1974	United States	Shigella boydii	11	S2c	Reference	1765	1	4118	11421	11421	ESC_BA5938AA	ERR200301	PRJEB2846	This study	173	43194	4702733	333
Tunis 38.17	1977	Tunisia	Shigella flexneri	2a	S3-PG3	Reference	245	1	192	192	192	ESC_AA7979AA	ERR832495	PRJEB2846	Connor et al., 2015	173	30359	4372330	345
NCDC 880-69	1969	United States	Shigella flexneri	4b	S3-PG1	Reference	245	1	192	192	327	ESC_AA8025AA	ERR832471	PRJEB2846	Connor et al., 2015	174	34465	4503739	363
NCDC 4570-66	1966	United States	Shigella flexneri	2a	S3-PG3	Reference	245	1	192	192	192	ESC_AA8034AA	ERR832467	PRJEB2846	Connor et al., 2015	174	34648	4218163	311
07-7164	2007	Angola	Shigella boydii	Non-serotypable	S1c	Reference	243	1	1465	1466	1466	ESC_SA0020AA	ERR5888534	PRJEB44801	This study	175	17942	4368159	493
10-1295	2010	France	Shigella flexneri	3a	S3-PG2	Reference	5312	1	192	204	544	ESC_BA2202AA	ERR460098	PRJEB2846	Baker et al., 2015	175	28949	4277815	358
Sh09-9407	2009	Mali	Shigella flexneri	Yv	S3-PG3	Reference	245	1	192	192	192	ESC_BA3631AA	ERR042863	PRJEB2460	Connor et al., 2015	175	31330	4392789	370
47/58	1935	Ukraine	Shigella dysenteriae	1	SD1	Reference	260	1	1463	1463	1463	ESC_CA6519AA	ERR1013781	PRJEB10304	Njamkepo et al., 2016	175	13579	4221532	739
598-77	1977	Pakistan	Shigella dysenteriae	13	S1a	Reference	261	1	1465	4194	4194	ESC_GA4105AA	ERR5984616	PRJEB44801	This study	176	20075	4433073	566
Sh06-3638	2006	Niger	Shigella flexneri	3a	S3-PG2	Reference	245	1	192	204	544	ESC_BA3701AA	ERR042829	PRJEB2460	Connor et al., 2015	176	28273	4327570	370
CIP 54.49	1954	Burkina Faso	Shigella dysenteriae	2	S2d	Reference	273	1	4118	4191	44479	ESC_GA3960AA	ERR5984627	PRJEB44801	This study	177	26601	4838141	542
08-6104	2008	Spain?	Shigella dysenteriae	prov. BEDP 02-5104	S2d	Reference	1761	1	4118	4191	11651	ESC_GA3956AA	ERR5984602	PRJEB44801	This study	177	24613	4844634	512
NCDC 2146-66	1966	United States	Shigella flexneri	3b	S3-PG2	Reference	245	1	192	204	544	ESC_AA8038AA	ERR832465	PRJEB2846	Connor et al., 2015	177	32512	4268850	353
02-1860	2002	Mauritania	Shigella flexneri	6 var boydii 88	S1b	Reference	145	1	1465	1465	11126	ESC_BA3761AA	ERR042798	PRJEB2460	This study	178	20245	4473946	584
NCDC 5380 52	1952	United States	Shigella flexneri	4av	S3-PG1	Reference	1022	1	192	192	327	ESC_EA0386AA	ERR832454	PRJEB2846	Connor et al., 2015	178	34463	4305333	325
Sh05-7137	2005	Mayotte	Shigella flexneri	2a	S3-PG3	Reference	245	1	192	192	192	ESC_BA3716AA	ERR042821	PRJEB2460	Connor et al., 2015	178	30224	4351925	363
Sh05-4557	2005	Haiti	Shigella flexneri	Y	S3-PG3	Reference	245	1	192	192	192	ESC_BA3725AA	ERR042816	PRJEB2460	Connor et al., 2015	178	33671	4413289	342
Sd197	1950s	China	Shigella dysenteriae	1	SD1	Reference	146	1	1463	1463	1463	ESC_CA6212AA	ERR1014537	PRJEB10304	Njamkepo et al., 2016	178	13571	4235827	764
NCDC852-59	1959	United States	Shigella dysenteriae	6	S1a	Reference	252	1	1465	4194	35368	ESC_GA4087AA	ERR5984643	PRJEB44801	This study	179	20006	4500089	612
Sh06-7888	2006	Algeria	Shigella flexneri	2a	S3-PG3	Reference	245	1	192	192	192	ESC_BA3699AA	ERR042830	PRJEB2460	Connor et al., 2015	179	31329	4386847	367
09-4492	2009	Tunisia	Shigella flexneri	6 var boydii 88	S1b	Reference	145	1	1465	1465	11126	ESC_BA3645AA	ERR042856	PRJEB2460	This study	180	22449	4311064	443
28-79	1979	France	Shigella flexneri	6 var boydii 88	S1b	Reference	145	1	1465	1465	11126	ESC_AA8002AA	ERR832484	PRJEB2846	This study	180	20428	4336349	468
10-1391	2010	France	Shigella flexneri	3b	S3-PG2	Reference	245	1	192	204	544	ESC_BA2199AA	ERR460099	PRJEB2846	Baker et al., 2015	180	28643	4376586	386
Sh05-9277	2005	Dominican Republic	Shigella flexneri	2a	S3-PG3	Reference	245	1	192	192	192	ESC_BA3709AA	ERR042825	PRJEB2460	Connor et al., 2015	180	30434	4400688	378
Sh04-2878	2004	Morocco	Shigella flexneri	2b	S3-PG3	Reference	5240	1	192	192	192	ESC_BA3745AA	ERR042806	PRJEB2460	Connor et al., 2015	180	32613	4295089	361
07-2097	2007	Morocco	Shigella flexneri	6 var Hertfordshire	S1b	Reference	145	1	1465	1465	11126	ESC_BA3690AA	ERR042834	PRJEB2460	This study	181	20739	4356808	452
NCDC 361-75	1975	United States	Shigella flexneri	1a	S3-PG1	Reference	245	1	192	192	327	ESC_AA8006AA	ERR832482	PRJEB2846	Connor et al., 2015	181	32324	4396383	326
10-1755	2010	France	Shigella flexneri	3b	S3-PG2	Reference	245	1	192	204	544	ESC_BA2197AA	ERR460100	PRJEB2846	Baker et al., 2015	181	30137	4322705	376
Sh09-6999	2009	Cameroon	Shigella flexneri	Xv	S3-PG3	Reference	245	1	192	192	192	ESC_BA3634AA	ERR042861	PRJEB2460	Connor et al., 2015	182	30224	4410008	372
NCDC 2924-71	1971	United States	Shigella flexneri	6 var boydii 88	S1b	Reference	145	1	1465	1465	11126	ESC_AA8013AA	ERR832478	PRJEB2846	This study	183	22322	4309675	425
CIP 56.17	1956	Vietnam	Shigella dysenteriae	5	S1c	Reference	-1148	1	1465	1466	45284	ESC_GA4095AA	ERR5984613	PRJEB44801	This study	183	16101	3703408	515
NCDC 6154-61	1961	United States	Shigella flexneri	5a	S3-PG5	Reference	631	1	192	1468	1468	ESC_EA0381AA	ERR832459	PRJEB2846	Connor et al., 2015	183	32068	4356431	350
Sh05-6782	2005	Haiti	Shigella flexneri	3b	S3-PG2	Reference	245	1	192	204	544	ESC_BA3720AA	ERR042819	PRJEB2460	Connor et al., 2015	184	28273	4313939	384
CIP 56.19	1955	Tunisia	Shigella flexneri	2a	S3-PG3	Reference	245	1	192	192	192	ESC_EA0383AA	ERR832457	PRJEB2846	Connor et al., 2015	184	31373	4454512	387
13-1398	2013	Philippines	Shigella flexneri	3a	S3-PG4	Reference	628	1	192	543	13955	ESC_BA2152AA	ERR460122	PRJEB2846	Connor et al., 2015	184	34645	4725994	384
11-6955	2011	France	Shigella flexneri	3a	S3-PG2	Reference	245	1	192	204	544	ESC_BA2174AA	ERR460111	PRJEB2846	Baker et al., 2015	185	28646	4404397	392
Sh05-0787	2005	Democratic Republic of the Congo	Shigella flexneri	3a	S3-PG2	Reference	245	1	192	204	544	ESC_BA3735AA	ERR042811	PRJEB2460	Connor et al., 2015	185	27671	4391084	400
Sh05-2089	2005	Dominican Republic	Shigella flexneri	2a	S3-PG3	Reference	245	1	192	192	192	ESC_BA3727AA	ERR042815	PRJEB2460	Connor et al., 2015	186	30224	4257222	332
Sh02-8484	2002	Haiti	Shigella flexneri	2a	S3-PG3	Reference	245	1	192	192	192	ESC_BA3755AA	ERR042801	PRJEB2460	Connor et al., 2015	186	31329	4297014	335
09-9039	2009	France	Shigella flexneri	3a	S3-PG2	Reference	245	1	192	204	544	ESC_BA2204AA	ERR460097	PRJEB2846	Baker et al., 2015	188	28274	4391091	378
13-3909	2013	France	Shigella flexneri	3a	S3-PG2	Reference	245	1	192	204	544	ESC_BA2148AA	ERR460124	PRJEB2846	Baker et al., 2015	188	31872	4450558	395
Sh05-1631	2005	Dominican Republic	Shigella flexneri	2a	S3-PG3	Reference	245	1	192	192	192	ESC_BA3729AA	ERR042814	PRJEB2460	Connor et al., 2015	188	30224	4477915	373
CIP 52.123	1952	United States?	Shigella dysenteriae	7	S1d	Reference	243	1	1465	36524	36524	ESC_GA4102AA	ERR5984612	PRJEB44801	This study	189	20451	4120409	488
5.63	1963	Vietnam	Shigella flexneri	1a	S3-PG1	Reference	6443	1	192	192	327	ESC_EA0380AA	ERR832460	PRJEB2846	Connor et al., 2015	189	31314	4193806	302
Sh05-1396	2005	Chad	Shigella flexneri	1b	S3-PG1	Reference	245	1	192	192	237	ESC_BA3731AA	ERR042813	PRJEB2460	Connor et al., 2015	190	32770	4158544	301
Sh09-1522	2009	Algeria	Shigella flexneri	2b	S3-PG1	Reference	5672	1	192	192	327	ESC_BA3653AA	ERR042852	PRJEB2460	Connor et al., 2015	191	31902	4382683	360
Sh04-9300	2004	Haiti	Shigella flexneri	1b	S3-PG1	Reference	245	1	192	192	237	ESC_BA3739AA	ERR042809	PRJEB2460	Connor et al., 2015	192	30632	4195434	321
Sh09-6787	2009	Comoros	Shigella flexneri	2a	S3-PG3	Reference	245	1	192	192	192	ESC_BA3636AA	ERR042860	PRJEB2460	Connor et al., 2015	192	31329	4518132	385
54210	1943	Sweden	Shigella sonnei		Lineage III	Reference	152	1	305	305	305	ESC_BA1753AA	ERR025732	PRJEB2128	Holt et al., 2012	193	16306	4465395	606
NCDC 1242-70	1970	United States	Shigella flexneri	4b	S3-PG1	Reference	245	1	192	192	327	ESC_AA8023AA	ERR832472	PRJEB2846	Connor et al., 2015	193	33724	4429743	366
Sh05-8094	2005	Mali	Shigella flexneri	3a	S3-PG2	Reference	245	1	192	204	544	ESC_BA3713AA	ERR042822	PRJEB2460	Connor et al., 2015	195	31344	4108290	328
11-6611	2011	France	Shigella flexneri	3a	S3-PG2	Reference	245	1	192	204	544	ESC_BA2176AA	ERR460110	PRJEB2846	Baker et al., 2015	195	29915	4242069	351
NCDC 2825-H	1977	United States	Shigella flexneri	3a	S3-PG4	Reference	628	1	192	543	543	ESC_AA7994AA	ERR832488	PRJEB2846	Connor et al., 2015	195	33378	4621001	362
Sh06-2028	2006	Guinea	Shigella flexneri	1b	S3-PG1	Reference	245	1	192	192	237	ESC_BA3703AA	ERR042828	PRJEB2460	Connor et al., 2015	196	32772	4203840	309
Sh03-0850	2003	Haiti	Shigella flexneri	2a	S3-PG3	Reference	245	1	192	192	192	ESC_BA3753AA	ERR042802	PRJEB2460	Connor et al., 2015	196	31329	4377418	373
Yah- 104.70	1970	Cameroon	Shigella flexneri	Xv	S3-PG3	Reference	245	1	192	192	192	ESC_AA8020AA	ERR832474	PRJEB2846	Connor et al., 2015	199	29983	4519794	402
12-6716	2012	France	Shigella flexneri	3a	S3-PG2	Reference	1025	1	192	204	204	ESC_BA2158AA	ERR460119	PRJEB2846	Baker et al., 2015	200	26172	4310449	379
Sh09-4409	2009	Togo	Shigella flexneri	3a	S3-PG2	Reference	245	1	192	204	544	ESC_BA3647AA	ERR042855	PRJEB2460	Connor et al., 2015	200	28606	4422245	397
Sh09-0167	2009	Senegal	Shigella flexneri	1b	S3-PG1	Reference	245	1	192	192	237	ESC_BA3655AA	ERR042851	PRJEB2460	Connor et al., 2015	201	31330	4457918	394
Sh08-0350	2008	Dominican Republic	Shigella flexneri	3a	S3-PG4	Reference	628	1	192	543	543	ESC_BA3671AA	ERR042843	PRJEB2460	Connor et al., 2015	202	33834	4717408	391
109/49	1949	United Kingdom	Shigella flexneri	1a	S3-PG1	Reference	245	1	192	192	327	ESC_BA6071AA	ERR127032	PRJEB2846	Connor et al., 2015	203	31984	4348798	373
Sh09-5516	2009	Congo	Shigella flexneri	4av	S3-PG7	Reference	630	1	192	1530	1538	ESC_BA3641AA	ERR042858	PRJEB2460	Connor et al., 2015	203	24991	4569629	452
NCDC 4173-66	1966	United States	Shigella flexneri	1b	S3-PG1	Reference	245	1	192	192	237	ESC_AA8036AA	ERR832466	PRJEB2846	Connor et al., 2015	204	31502	4081052	301
NCDC 5612-72	1972	United States	Shigella flexneri	1b	S3-PG1	Reference	245	1	192	192	237	ESC_AA8011AA	ERR832479	PRJEB2846	Connor et al., 2015	204	32311	4215241	306
CIP 57.42		Tunisia	Shigella dysenteriae	5	S1c	Reference	1770	1	1465	1466	45284	ESC_GA4100AA	ERR5984614	PRJEB44801	This study	205	17886	4634728	668
11-2240	2011	France	Shigella flexneri	3a	S3-PG2	Reference	245	1	192	204	544	ESC_BA2177AA	ERR460109	PRJEB2846	Baker et al., 2015	205	29916	4236227	356
Sh06-8628	2006	Algeria	Shigella flexneri	Y	S3-PG1	Reference	245	1	192	192	327	ESC_BA3697AA	ERR042831	PRJEB2460	Connor et al., 2015	208	32280	4352526	355
NCDC 2979-68	1968	United States	Shigella flexneri	3b	S3-PG2	Reference	245	1	192	204	544	ESC_AA8029AA	ERR832469	PRJEB2846	Connor et al., 2015	208	30137	4287913	385
12-1897	2012	France	Shigella flexneri	3b	S3-PG2	Reference	245	1	192	204	544	ESC_BA2166AA	ERR460115	PRJEB2846	Baker et al., 2015	208	28643	4373744	398
05-8715	2005	Madagascar	Shigella flexneri	6 var Manchester	S1b	Reference	145	1	1465	1465	45451	ESC_BA3711AA	ERR042823	PRJEB2460	This study	209	20085	4349059	448
05-1311	2005	Madagascar	Shigella dysenteriae	prov. BEDP 02-5104	S2d	Reference	288	1	4118	4191	11651	ESC_GA4065AA	ERR5984591	PRJEB44801	This study	210	26067	4811750	498
Sh04-1706	2004	Dominican Republic	Shigella flexneri	2a	S3-PG3	Reference	245	1	192	192	192	ESC_BA3747AA	ERR042805	PRJEB2460	Connor et al., 2015	210	30224	4506010	380
64-3840	1964	Poland	Shigella dysenteriae	3	S1b	Reference	145	1	1465	1465	22378	ESC_GA4081AA	ERR5984617	PRJEB44801	This study	211	23729	4688632	535
Sh07-4943	2007	Algeria	Shigella flexneri	3a	S3-PG2	Reference	245	1	192	204	544	ESC_BA3683AA	ERR042837	PRJEB2460	Connor et al., 2015	211	29318	4310459	385
Sh03-2590	2003	Madagascar	Shigella flexneri	2a	S3-PG3	Reference	245	1	192	192	192	ESC_BA3749AA	ERR042804	PRJEB2460	Connor et al., 2015	211	29936	4427154	378
Sh07-5876	2007	Mayotte	Shigella flexneri	X	S3-PG3	Reference	245	1	192	192	192	ESC_BA3679AA	ERR042839	PRJEB2460	Connor et al., 2015	211	30490	4435091	376
96-3162	1996	United States	Shigella dysenteriae	16 (prov. 204/96)	S1a	Reference	148	1	1465	4194	35330	ESC_GA4107AA	ERR5984622	PRJEB44801	This study	212	19714	4689087	668
08-0654	2008	Madagascar	Shigella flexneri	6 var Manchester	S1b	Reference	145	1	1465	1465	45451	ESC_BA3669AA	ERR042844	PRJEB2460	This study	212	20165	4371755	454
04-126	2004	Burkina Faso	Shigella dysenteriae	17 (prov. 93-119)	S1a	Reference	252	1	1465	4194	35368	ESC_GA4064AA	ERR5984589	PRJEB44801	This study	213	20788	4208931	493
08-2607	2008	Central African Republic	Shigella flexneri	6 var Hertfordshire	S1b	Reference	145	1	1465	1465	11126	ESC_BA3663AA	ERR042847	PRJEB2460	This study	213	20861	4200754	406
Sh07-3008	2007	Cameroon	Shigella flexneri	1a	S3-PG1	Reference	245	1	192	192	237	ESC_BA3688AA	ERR042835	PRJEB2460	Connor et al., 2015	213	32771	4068772	276
12-2962	2012	France	Shigella flexneri	3a	S3-PG2	Reference	245	1	192	204	544	ESC_BA2160AA	ERR460118	PRJEB2846	Baker et al., 2015	213	29915	4349913	385
Sh08-4122	2008	Madagascar	Shigella flexneri	1c	S3-PG1	Reference	245	1	192	192	237	ESC_BA3659AA	ERR042849	PRJEB2460	Connor et al., 2015	214	31906	4224206	306
Sh07-4848	2007	Togo	Shigella flexneri	3a	S3-PG2	Reference	245	1	192	204	544	ESC_BA3686AA	ERR042836	PRJEB2460	Connor et al., 2015	214	28606	4378067	374
Sh07-6497	2007	Côte d'Ivoire	Shigella flexneri	Yv	S3-PG3	Reference	245	1	192	192	192	ESC_BA3677AA	ERR042840	PRJEB2460	Connor et al., 2015	215	29965	4379637	364
07-4827	2007	Mayotte	Shigella dysenteriae	2	S2d	Reference	1747	1	4118	4191	4191	ESC_GA3953AA	ERR5984597	PRJEB44801	This study	217	28429	4927269	501
Sh08-2354	2008	Burkina Faso	Shigella flexneri	1b	S3-PG1	Reference	245	1	192	192	237	ESC_BA3665AA	ERR042846	PRJEB2460	Connor et al., 2015	218	31906	4225535	325
NCDC 1862-71	1971	United States	Shigella flexneri	4b	S3-PG1	Reference	1022	1	192	192	327	ESC_AA8018AA	ERR832475	PRJEB2846	Connor et al., 2015	220	33722	4310251	360
NCDC 3341-55	1951	United States	Shigella dysenteriae	12	S1a	Reference	253	1	1465	4194	14114	ESC_GA4076AA	ERR5984638	PRJEB44801	This study	221	20494	4440415	590
05-1342	2005	Pakistan	Shigella dysenteriae	prov. BEDP 02-5104	S2d	Reference	288	1	4118	4191	11651	ESC_GA4066AA	ERR5984592	PRJEB44801	This study	223	24884	4796045	512
06-4526	2006	Benin	Shigella dysenteriae	12	S1a	Reference	148	1	1465	4194	35330	ESC_GA4088AA	ERR5984596	PRJEB44801	This study	225	19971	4543879	640
02-6068	2002	Morocco	Shigella flexneri	6 var boydii 88	S1b	Reference	145	1	1465	1465	11126	ESC_BA3757AA	ERR042800	PRJEB2460	This study	225	20898	4403043	467
Sh07-5519	2007	Cameroon	Shigella flexneri	Yv	S3-PG7	Reference	630	1	192	1530	1538	ESC_BA3682AA	ERR042838	PRJEB2460	Connor et al., 2015	225	26102	4332739	419
E22383	1989	Saudi Arabia	Shigella dysenteriae	14	S1a	Reference	148	1	1465	4194	35330	ESC_GA4096AA	ERR5984632	PRJEB44801	This study	226	20954	4307473	544
NCDC4788-55	1955	United States	Shigella dysenteriae	7	S1d	Reference	243	1	1465	36524	36524	ESC_GA4103AA	ERR5984641	PRJEB44801	This study	228	20451	4181207	502
Sh03-1034	2003	Haiti	Shigella flexneri	2a	S3-PG3	Reference	245	1	192	192	192	ESC_BA3751AA	ERR042803	PRJEB2460	Connor et al., 2015	228	29936	4414083	360
Sh02-3648	2002	Mayotte	Shigella flexneri	2a	S3-PG3	Reference	245	1	192	192	192	ESC_BA3759AA	ERR042799	PRJEB2460	Connor et al., 2015	229	30224	4300329	349
09-5290	2009	Mali	Shigella flexneri	6 var boydii 88	S1b	Reference	145	1	1465	1465	11126	ESC_BA3643AA	ERR042857	PRJEB2460	This study	230	20797	4372213	469
05-6874	2002	Canada	Shigella dysenteriae	prov. BEDP 02-5104	S2d	Reference	288	1	4118	4191	11651	ESC_GA4069AA	ERR5984593	PRJEB44801	This study	231	26067	4819409	522
Sh08-1372	2008	Senegal	Shigella flexneri	Xv	S3-PG3	Reference	245	1	192	192	192	ESC_BA3668AA	ERR042845	PRJEB2460	Connor et al., 2015	231	29939	4400707	367
11-1691	2011	France	Shigella dysenteriae	prov. BEDP 02-5104	S2d	Reference	1761	1	4118	4191	11651	ESC_GA3963AA	ERR5984608	PRJEB44801	This study	232	26067	4884944	534
Sh07-7606	2007	Madagascar	Shigella flexneri	1a	S3-PG3	Reference	245	1	192	192	192	ESC_BA3676AA	ERR042841	PRJEB2460	Connor et al., 2015	234	30224	4487822	394
11-7189	2011	France	Shigella dysenteriae	prov. BEDP 02-5104	S2d	Reference	288	1	4118	4191	11651	ESC_GA3406AA	ERR5984609	PRJEB44801	This study	235	26042	4820060	525
Sh08-5585	2008	Haiti	Shigella flexneri	2a	S3-PG3	Reference	245	1	192	192	192	ESC_BA3657AA	ERR042850	PRJEB2460	Connor et al., 2015	236	30161	4537332	396
CIP 106164	1918	Unknown	Shigella flexneri	2b	S3-PG1	Reference	245	1	192	192	327	ESC_EA0389AA	ERR832451	PRJEB2846	Connor et al., 2015	245	34463	4313344	336
CIP 52.32	1952	United Kingdom	Shigella dysenteriae	6	S1a	Reference	252	1	1465	4194	35368	ESC_GA4075AA	ERR5984625	PRJEB44801	This study	248	20549	4531067	554
10-4775	2010	Côte d'Ivoire	Shigella dysenteriae	4	S1a	Reference	252	1	1465	4194	17375	ESC_GA4108AA	ERR5984606	PRJEB44801	This study	251	20930	4556992	615
07-7848	2007	India	Shigella dysenteriae	2	S2d	Reference	1759	1	4118	4191	11651	ESC_GA3954AA	ERR5984598	PRJEB44801	This study	252	26677	4651390	496
09-9072	2009	Senegal	Shigella flexneri	6 var boydii 88	S1b	Reference	145	1	1465	1465	11126	ESC_BA3632AA	ERR042862	PRJEB2460	This study	253	20739	4370717	475
NCDC853-58	1958	United States	Shigella dysenteriae	5	S1c	Reference	243	1	1465	1466	45284	ESC_GA4104AA	ERR5984644	PRJEB44801	This study	255	18444	4451063	580
E23507	1981	India	Shigella dysenteriae	15	S1a	Reference	1739	1	1465	4194	4194	ESC_GA4090AA	ERR5984633	PRJEB44801	This study	264	19586	4426357	574
Sh09-2087	2009	Mayotte	Shigella flexneri	2a	S3-PG3	Reference	245	1	192	192	192	ESC_BA3649AA	ERR042854	PRJEB2460	Connor et al., 2015	264	30434	4436911	375
10-7651	2010	France	Shigella dysenteriae	prov. BEDP 02-5104	S2d	Reference	288	1	4118	4191	11651	ESC_GA3958AA	ERR5984607	PRJEB44801	This study	265	26067	4755402	507
98-3043	1998	Egypt	Shigella dysenteriae	3	S1a	Reference	148	1	1465	4194	35330	ESC_GA4091AA	ERR5984624	PRJEB44801	This study	269	19980	4542558	627
09-6119	2009	France	Shigella dysenteriae	17 (prov. 93-119)	S1a	Reference	252	1	1465	4194	35368	ESC_GA4106AA	ERR5984604	PRJEB44801	This study	271	20549	4512568	612
2489-78	1973	Israel	Shigella dysenteriae	13	S1a	Reference	-121	1	1465	4194	4194	ESC_GA4080AA	ERR5984611	PRJEB44801	This study	272	20543	4294768	528
Sh07-0130	2007	Madagascar	Shigella flexneri	Y	S3-PG6	Reference	628	1	192	11594	22583	ESC_BA3695AA	ERR042832	PRJEB2460	Connor et al., 2015	273	30877	4475515	407
94-10434	1994	India	Shigella dysenteriae	11	S1a	Reference	253	1	1465	4194	45271	ESC_GA4084AA	ERR5984619	PRJEB44801	This study	275	20909	4552469	608
09-5874	2009	Africa	Shigella dysenteriae	prov. BEDP 02-5104	S2d	Reference	1761	1	4118	4191	11651	ESC_GA3962AA	ERR5984603	PRJEB44801	This study	278	25190	4790356	494
07-7989	2007	Mali	Shigella dysenteriae	prov. BEDP 02-5104	S2d	Reference	1761	1	4118	4191	11651	ESC_GA3957AA	ERR5984599	PRJEB44801	This study	278	26067	4850852	532
UE9-86	1986	France	Shigella dysenteriae	8	SD8	Reference	7363	1	2	4195	44943	ESC_GA4083AA	ERR5984648	PRJEB44801	This study	278	28210	4450536	448
97-10607	1997	France	Shigella dysenteriae	16 (prov. 204/96)	S1a	Reference	148	1	1465	4194	35330	ESC_GA4074AA	ERR5984623	PRJEB44801	This study	279	20026	4616584	636
06-2592	2006	Senegal	Shigella dysenteriae	3	S1a	Reference	7364	1	1465	4194	4194	ESC_GA4077AA	ERR5984594	PRJEB44801	This study	280	19471	4465269	587
Sh07-1096	2007	Mali	Shigella flexneri	Y	S3-PG6	Reference	628	1	192	11594	11594	ESC_BA3693AA	ERR042833	PRJEB2460	Connor et al., 2015	281	29327	4264169	398
08-2736	2008	West Africa	Shigella dysenteriae	16 (prov. 204/96)	S1a	Reference	148	1	1465	4194	35330	ESC_GA4085AA	ERR5984600	PRJEB44801	This study	282	20759	4495606	650
CIP 53.134	1948	Democratic Republic of the Congo	Shigella dysenteriae	8	SD8	Reference	289	1	2	4195	44943	ESC_GA4071AA	ERR5984626	PRJEB44801	This study	287	28191	4676313	461
10-0071	2010	Burkina Faso	Shigella dysenteriae	4	S1a	Reference	252	1	1465	4194	17375	ESC_GA4079AA	ERR5984605	PRJEB44801	This study	288	21565	4573307	619
05-3491	2005	Morocco	Shigella dysenteriae	12	S1a	Reference	148	1	1465	4194	35330	ESC_GA4068AA	ERR5984588	PRJEB44801	This study	300	20005	4518995	632
06-2638	2006	Niger	Shigella dysenteriae	2	S2d	Reference	147	1	4118	4191	11651	ESC_GA3409AA	ERR5984595	PRJEB44801	This study	306	26870	4864584	520
CIP 56.33	1956	Ethiopia	Shigella dysenteriae	1	SD1	Reference	146	1	1463	1463	1463	ESC_CA6217AA	ERR1014532	PRJEB10304	Njamkepo et al., 2016	307	14016	4153726	692
Kivi156		Bangladesh	Shigella dysenteriae	17 (prov. 93-119)	S1a	Reference	252	1	1465	4194	35368	ESC_GA4097AA	ERR5984635	PRJEB44801	This study	316	20032	4489226	610
05-0345	2005	Egypt	Shigella dysenteriae	prov. BEDP 02-5104	S2d	Reference	1760	1	4118	4191	11651	ESC_GA3955AA	ERR5984590	PRJEB44801	This study	317	26041	4786493	503
CIP 67.60	1966	Iraq	Shigella dysenteriae	7	S1d	Reference	1742	1	1465	36524	36524	ESC_GA4101AA	ERR5984630	PRJEB44801	This study	318	20805	4497215	583
CIP 58.28	1958	United Kingdom?	Shigella dysenteriae	10	SD10	Reference	290	1	44944	44944	44944	ESC_GA4070AA	ERR5984615	PRJEB44801	This study	318	23321	4685341	487
16-81	1981	France	Shigella dysenteriae	2	S2d	Reference	147	1	4118	4191	11651	ESC_GA3407AA	ERR5984610	PRJEB44801	This study	321	26755	4717706	506
NCDC 599-52	1952	United States	Shigella dysenteriae	8	SD8	Reference	289	1	2	4195	44943	ESC_GA4094AA	ERR5984642	PRJEB44801	This study	322	27955	4627097	458
CIP 57.28	1934	United Kingdom	Shigella dysenteriae	1	SD1	Reference	260	1	1463	1463	1463	ESC_CA6216AA	ERR1014533	PRJEB10304	Njamkepo et al., 2016	324	13945	4339033	754
CDC 62-5000	1962	Guatemala	Shigella dysenteriae	1	SD1	Reference	146	1	1463	1463	1463	ESC_CA6205AA	ERR1014544	PRJEB10304	Njamkepo et al., 2016	326	13666	4222533	720
CIP 58.26	1945	India/Burma	Shigella dysenteriae	9	S1a	Reference	252	1	1465	4194	45269	ESC_GA4098AA	ERR5984628	PRJEB44801	This study	330	17648	4489638	684
NCDC 4106-65	1965	United States	Shigella dysenteriae	2	S2d	Reference	288	1	4118	4191	11651	ESC_GA3961AA	ERR5984639	PRJEB44801	This study	343	27338	4755635	491
CIP 58.25	1953	Italy	Shigella dysenteriae	9	S1a	Reference	252	1	1465	4194	45269	ESC_GA4082AA	ERR5984631	PRJEB44801	This study	351	17701	4462736	678
K-315		Bangladesh	Shigella flexneri	6	S1e	Reference	1512	1	1465	45518	45518	ESC_SA2290AA	ERR5961276	PRJEB44801	This study	365	17416	4192227	506
Kivi316		Bangladesh	Shigella dysenteriae	17 (prov. 93-119)	S1a	Reference	252	1	1465	4194	35368	ESC_GA4092AA	ERR5984636	PRJEB44801	This study	383	20178	4470615	607
11-80	1980	France	Shigella boydii	14	S1b	Reference	1273	1	1465	1465	41808	ESC_TA9101AA	ERR5888533	PRJEB44801	This study	419	19924	4289259	436
UE3-89	1989	France	Shigella dysenteriae	12	S1a	Reference	148	1	1465	4194	35330	ESC_GA4067AA	ERR5984647	PRJEB44801	This study	423	20005	4320909	568
NCDC3873-50	1950	Mexico	Shigella dysenteriae	11	S1a	Reference	258	1	1465	4194	14114	ESC_SA2291AA	ERR5984640	PRJEB44801	This study	435	21776	4380532	479
NCDC 2050-52	1952	Democratic Republic of the Congo	Shigella dysenteriae	10	SD10	Reference	290	1	44944	44944	44944	ESC_SA0022AA	ERR5982241	PRJEB44801	This study	438	21634	4518320	404
CIP 53.44	1930	India	Shigella boydii	14	S1b	Reference	1273	1	1465	1465	41808	ESC_TA9099AA	ERR5888636	PRJEB44801	This study	441	19021	4417452	497
NCDC 2860-74	1974	United States	Shigella dysenteriae	9	S1a	Reference	1741	1	1465	4194	44956	ESC_GA4078AA	ERR5984637	PRJEB44801	This study	483	19114	4308768	588
CIP 106202	1928	United Kingdom	Shigella flexneri	6 var Newcastle	S1b	Reference	145	1	1465	1465	11126	ESC_TA9100AA	ERR5961617	PRJEB44801	This study	492	21485	4252136	425
CAR7	2004	Central African Republic	Shigella dysenteriae	1	SD1	Reference	146	1	1463	1463	1463	ESC_CA6512AA	ERR1013796	PRJEB10304	Njamkepo et al., 2016	546	13288	4402501	809
06-1307	2006	Central African Republic	Shigella dysenteriae	1	SD1	Reference	146	1	1463	1463	1463	ESC_CA6351AA	ERR1014104	PRJEB10304	Njamkepo et al., 2016	971	12329	4320603	796
K-319	1999	Bangladesh	Shigella flexneri	Y (retrieved from EnteroBase)	S3-PG7	Reference+	630	1	192	1530	1530	ESC_BA5724AA	ERR200415	PRJEB2846	Connor et al., 2015	Not determined	26282	4637909	497
Sb227		Unknown	Shigella boydii	4 (retrieved from EnteroBase)	S1b	Reference+	1130	1	1465	1465	1465	ESC_CA9242AA	CP000036	PRJNA13146	Yang et al., 2005	1	4519823	4646520	2
K-9410		Unknown	Shigella flexneri	6 (Predicted)	S1e	Reference+	1512	1	1465	45518	45518	ESC_BA5859AA	ERR200341	PRJEB2846	Unpublished	54	17420	4191259	488
K-1347	2000	Bangladesh	Shigella flexneri	Yv (retrieved from EnteroBase)	S3-PG6	Reference+	628	1	192	11594	11594	ESC_BA5726AA	ERR200414	PRJEB2846	Connor et al., 2015	60.36	28622	4450606	503
K-9708	2009	Bangladesh	Shigella flexneri	4av (retrieved from EnteroBase)	S3-PG1	Reference+	245	1	192	192	327	ESC_BA5263AA	ERR217082	PRJEB2846	Connor et al., 2015	77	32036	4375059	328
M59		Unknown	Shigella flexneri		S3-PG4	Reference+	628	1	192	543	12646	ESC_BA2315AA	ERR230447	PRJEB3255	Unpublished	79	35534	4568624	321
MS-565	2003	Bangladesh	Shigella flexneri	Yv (retrieved from EnteroBase)	S3-PG6	Reference+	628	1	192	11594	11594	ESC_BA5340AA	ERR217030	PRJEB2846	Connor et al., 2015	80	28125	4308354	400
MS-182	2003	Bangladesh	Shigella flexneri	Yv (retrieved from EnteroBase)	S3-PG6	Reference+	5283	1	192	11594	11594	ESC_BA5344AA	ERR217028	PRJEB2846	Connor et al., 2015	83	31042	4410296	402
K-9165	2009	Bangladesh	Shigella flexneri	Y (retrieved from EnteroBase)	S3-PG6	Reference+	628	1	192	11594	11594	ESC_BA5352AA	ERR217024	PRJEB2846	Connor et al., 2015	89	30156	4315021	395
K-10346	2010	Bangladesh	Shigella flexneri	2b (retrieved from EnteroBase)	S3-PG3	Reference+	245	1	192	192	192	ESC_BA5782AA	ERR200383	PRJEB2846	Connor et al., 2015	91	31373	4488480	385
145985	2013	United Kingdom	Shigella boydii	9 (retrieved from EnteroBase)	S2e	Reference+	1751	1	4118	7057	30095	ESC_EA5136AA	SRR4180506	PRJNA315192	Unpublished	95	34236	4863744	377
K-5898	2005	Bangladesh	Shigella flexneri	Yv (retrieved from EnteroBase)	S3-PG6	Reference+	628	1	192	11594	11594	ESC_BA5378AA	ERR217011	PRJEB2846	Connor et al., 2015	95	28822	4274620	409
KP-32	2003	Bangladesh	Shigella flexneri	4av (retrieved from EnteroBase)	S3-PG1	Reference+	245	1	192	192	327	ESC_BA5265AA	ERR217081	PRJEB2846	Connor et al., 2015	102	33722	4534935	388
NCTC20336		Unknown	Shigella flexneri		S3-PG4	Reference+	628	1	192	543	12646	ESC_BA4135AA	ERR316944	PRJEB3255	Unpublished	102	35653	4543139	296
SANFL71		Unknown	Shigella dysenteriae	8 (retrieved from EnteroBase)	SD8	Reference+	289	1	2	4195	4195	ESC_OA8652AA	SRR8186667	PRJNA490540	Wu et al., 2019	104	24878	4401010	424
K-9597	2009	Bangladesh	Shigella flexneri	5a (retrieved from EnteroBase)	S3-PG5	Reference+	5671	1	192	1468	11593	ESC_BA5728AA	ERR200413	PRJEB2846	Connor et al., 2015	108	29657	4354603	327
K-9485	2009	Bangladesh	Shigella flexneri	Yv (retrieved from EnteroBase)	S3-PG6	Reference+	628	1	192	11594	11594	ESC_BA5354AA	ERR217023	PRJEB2846	Connor et al., 2015	110	28822	4320592	402
K-1376	1998	Bangladesh	Shigella flexneri	Y (retrieved from EnteroBase)	S3-PG6	Reference+	5283	1	192	11594	11594	ESC_BA5338AA	ERR217031	PRJEB2846	Connor et al., 2015	112	29399	4300458	395
B6254		United States	Shigella flexneri		S3-PG4	Reference+	7838	1	192	543	12646	ESC_HA8038AA	SRR6249412	PRJNA218110	Unpublished	113	40982	4832596	416
K-716	2000	Bangladesh	Shigella flexneri	4av (retrieved from EnteroBase)	S3-PG1	Reference+	245	1	192	192	327	ESC_BA5257AA	ERR217085	PRJEB2846	Connor et al., 2015	114	35101	4382263	328
202273	2015	United Kingdom	Shigella boydii	12 (retrieved from EnteroBase)	SB12	Reference+	1767	1	45542	45542	45658	ESC_EA5558AA	SRR4192138	PRJNA315192	Unpublished	114	15345	4305751	594
177459	2015	United Kingdom	Shigella flexneri	6 (Predicted)	S1b	Reference+	145	1	1465	1465	22378	ESC_FA2075AA	SRR4897063	PRJNA315192	Unpublished	117	23040	4658664	502
271322	2016	United Kingdom	Shigella boydii	9 (Predicted)	S2e	Reference+	1751	1	4118	7057	30095	ESC_FA3324AA	SRR5024211	PRJNA315192	Unpublished	117	39137	4934048	392
K-9442	2009	Bangladesh	Shigella flexneri	1c (retrieved from EnteroBase)	S3-PG1	Reference+	245	1	192	192	237	ESC_BA5277AA	ERR217075	PRJEB2846	Connor et al., 2015	118	31374	4313807	345
K-2535	2001	Bangladesh	Shigella flexneri	1c (retrieved from EnteroBase)	S3-PG1	Reference+	245	1	192	192	237	ESC_BA5346AA	ERR217027	PRJEB2846	Connor et al., 2015	122	30276	4378111	367
IVI-77/AR3444	2003	Bangladesh	Shigella flexneri	Yv (retrieved from EnteroBase)	S3-PG6	Reference+	5283	1	192	11594	11594	ESC_BA5332AA	ERR217034	PRJEB2846	Connor et al., 2015	126	29401	4311828	393
E8473		United States	Shigella flexneri	3a (Predicted)	S3-PG2	Reference+	5400	1	192	204	41673	ESC_HA8004AA	SRR6249545	PRJNA218110	Unpublished	128	28857	4575977	470
K-373	1999	Bangladesh	Shigella flexneri	2b (retrieved from EnteroBase)	S3-PG3	Reference+	245	1	192	192	192	ESC_BA5779AA	ERR200386	PRJEB2846	Connor et al., 2015	130	30276	4504608	394
07-4331	2007	United States	Shigella flexneri	Xv (Predicted)	S3-PG6	Reference+	7240	1	192	11594	41322	ESC_FA9601AA	SRR5293238	PRJNA218110	Unpublished	135	28256	4504298	517
KD-1776	2004	Bangladesh	Shigella flexneri	Yv (retrieved from EnteroBase)	S3-PG6	Reference+	628	1	192	11594	11594	ESC_BA5370AA	ERR217015	PRJEB2846	Connor et al., 2015	136	29229	4311915	408
SH-4	2004	Bangladesh	Shigella flexneri	Y (retrieved from EnteroBase)	S3-PG6	Reference+	628	1	192	11594	11594	ESC_BA5372AA	ERR217014	PRJEB2846	Connor et al., 2015	146	29229	4246021	393
KD-945	2003	Bangladesh	Shigella flexneri	Y (retrieved from EnteroBase)	S3-PG6	Reference+	628	1	192	11594	11594	ESC_BA5368AA	ERR217016	PRJEB2846	Connor et al., 2015	146	28822	4328680	395
2010C-4480	2010	United States	Shigella flexneri	3a (Predicted)	S3-PG2	Reference+	7251	1	192	204	41673	ESC_FA9907AA	SRR5312233	PRJNA218110	Unpublished	148	28942	4613498	483
DMB SH20032	1988	United States	Shigella boydii	9 (retrieved from EnteroBase)	S2e	Reference+	1751	1	4118	7057	61169	ESC_IA4348AA	SRR6760302	PRJNA273284	Gangiredla et al., 2018	151	37326	5024505	483
179-89	1989	Egypt	Shigella flexneri	2b (retrieved from EnteroBase)	S3-PG1	Reference+	245	1	192	192	327	ESC_AA7999AA	ERR832486	PRJEB2846	Connor et al., 2015	166	32046	4423433	383
E8574		United States	Shigella flexneri	Xv (Predicted)	S3-PG6	Reference+	7240	1	192	11594	41322	ESC_HA7993AA	SRR6249570	PRJNA218110	Unpublished	168	27954	4447314	529
5/63	1963	United Kingdom	Shigella flexneri	3a (retrieved from EnteroBase)	S3-PG4	Reference+	628	1	192	543	543	ESC_BA6062AA	ERR127037	PRJEB2846	Connor et al., 2015	169	34647	4581201	342
IB1669		Unknown	Shigella flexneri	6 (Predicted)	S1b	Reference+	145	1	1465	1465	22378	ESC_BA2888AA	ERR048277	PRJEB2542	Unpublished	170	21191	4622451	587
EG0387	2007	Vietnam	Shigella flexneri	2b (retrieved from EnteroBase)	S3-PG3	Reference+	245	1	192	192	192	ESC_BA3383AA	ERR047401	PRJEB2508	Connor et al., 2015	170	29937	4569075	394
IB2495	2002	Korea	Shigella flexneri	2b (retrieved from EnteroBase)	S3-PG3	Reference+	245	1	192	192	192	ESC_BA2852AA	ERR048313	PRJEB2542	Connor et al., 2015	179	30249	4490547	404
ATCC 12021		Unknown	Shigella dysenteriae	8 (retrieved from EnteroBase)	SD8	Reference+	289	1	2	4195	4195	ESC_CA4962AA	SRR2994193	PRJNA273284	Unpublished	181	26754	4484291	408
E2610/72	1972	United Kingdom	Shigella flexneri	2b (retrieved from EnteroBase)	S3-PG1	Reference+	245	1	192	192	327	ESC_BA6064AA	ERR127036	PRJEB2846	Connor et al., 2015	182	33722	4323834	318
6.63	1963	Congo Republic	Shigella flexneri	2b (retrieved from EnteroBase)	S3-PG3	Reference+	6444	1	192	192	192	ESC_EA0379AA	ERR832461	PRJEB2846	Connor et al., 2015	182	32657	4092768	279
403/58	1958	United Kingdom	Shigella flexneri	3b (retrieved from EnteroBase)	S3-PG4	Reference+	628	1	192	543	543	ESC_BA6060AA	ERR127038	PRJEB2846	Connor et al., 2015	182	35653	4474003	315
IB2494	2002	Korea	Shigella flexneri	4av (retrieved from EnteroBase)	S3-PG7	Reference+	630	1	192	1530	1538	ESC_BA2853AA	ERR048312	PRJEB2542	Connor et al., 2015	182	26103	4613386	446
86.8	1980	Morocco	Shigella flexneri	Y (retrieved from EnteroBase)	S3-PG3	Reference+	245	1	192	192	192	ESC_AA8001AA	ERR832485	PRJEB2846	Connor et al., 2015	183	33715	4387208	346
E7800		United States	Shigella flexneri		S3-PG4	Reference+	629	1	192	543	55988	ESC_HA8018AA	SRR6249511	PRJNA218110	Unpublished	190	34733	4829062	459
245/51	1951	United Kingdom	Shigella flexneri	5b (retrieved from EnteroBase)	S3-PG5	Reference+	631	1	192	1468	1468	ESC_BA6048AA	ERR127044	PRJEB2846	Connor et al., 2015	190	30814	4329226	321
IB0017	1991	South Korea	Shigella flexneri	Y (retrieved from EnteroBase)	S3-PG7	Reference+	630	1	192	1530	1538	ESC_BA2848AA	ERR048317	PRJEB2542	Connor et al., 2015	193	26012	4278173	379
192/51	1951	United Kingdom	Shigella flexneri	5a (retrieved from EnteroBase)	S3-PG5	Reference+	631	1	192	1468	1468	ESC_BA6050AA	ERR127043	PRJEB2846	Connor et al., 2015	196	30350	4345891	328
34/53	1953	United Kingdom	Shigella flexneri	4b (retrieved from EnteroBase)	S3-PG1	Reference+	245	1	192	192	327	ESC_BA6054AA	ERR127041	PRJEB2846	Connor et al., 2015	197	34722	4173675	304
13-55	1955	United Kingdom	Shigella flexneri	5b (retrieved from EnteroBase)	S3-PG5	Reference+	631	1	192	1468	1468	ESC_BA6052AA	ERR127042	PRJEB2846	Connor et al., 2015	197	31452	4314032	317
262.78	1978	France	Shigella flexneri	1a (retrieved from EnteroBase)	S3-PG1	Reference+	1024	1	192	192	327	ESC_AA8004AA	ERR832483	PRJEB2846	Connor et al., 2015	200	31962	4334182	360
Sh06-1976	2006	Côte d'Ivoire	Shigella flexneri	4a (retrieved from EnteroBase)	S3-PG7	Reference+	630	1	192	1530	1538	ESC_BA3705AA	ERR042827	PRJEB2460	Connor et al., 2015	212	28235	4285155	409
535	1972	United Kingdom	Shigella flexneri	3b (retrieved from EnteroBase)	S3-PG4	Reference+	628	1	192	543	543	ESC_BA6058AA	ERR127039	PRJEB2846	Connor et al., 2015	213	35546	4474150	324
14.75	1975	France	Shigella flexneri	Y (retrieved from EnteroBase)	S3-PG3	Reference+	245	1	192	192	192	ESC_AA8007AA	ERR832481	PRJEB2846	Connor et al., 2015	215	34722	4133297	281
IB1808	2002	Vietnam	Shigella flexneri	Y (retrieved from EnteroBase)	S3-PG7	Reference+	1021	1	192	1530	13203	ESC_BA2856AA	ERR048309	PRJEB2542	Connor et al., 2015	216	27834	4486344	404
IB1658	1951	United Kingdom	Shigella flexneri	5a (retrieved from EnteroBase)	S3-PG5	Reference+	631	1	192	1468	1468	ESC_BA2899AA	ERR048266	PRJEB2542	Connor et al., 2015	217	30770	4367476	328
IB1753	2003	Vietnam	Shigella flexneri	Y (retrieved from EnteroBase)	S3-PG7	Reference+	1021	1	192	1530	13203	ESC_BA2836AA	ERR048329	PRJEB2542	Connor et al., 2015	218	28985	4510614	408
15/59	1959	United Kingdom	Shigella flexneri	4a (retrieved from EnteroBase)	S3-PG1	Reference+	245	1	192	192	327	ESC_BA6056AA	ERR127040	PRJEB2846	Connor et al., 2015	219	35101	4248066	306
IB0034	2002	China	Shigella flexneri	1a (retrieved from EnteroBase)	S3-PG3	Reference+	245	1	192	192	192	ESC_BA2846AA	ERR048319	PRJEB2542	Connor et al., 2015	224	30224	4479329	385
IB1709	2001	Vietnam	Shigella flexneri	Y (retrieved from EnteroBase)	S3-PG7	Reference+	630	1	192	1530	1538	ESC_BA2857AA	ERR048308	PRJEB2542	Connor et al., 2015	229	26101	4335303	393
604478		Unknown	Shigella boydii	5 (retrieved from EnteroBase)	S2a	Reference+	5613	1	4118	11452	11601	ESC_OA8673AA	SRR8186691	PRJNA490540	Wu et al., 2019	230	32893	4632476	370
IB4235	2000	India	Shigella flexneri	Y (retrieved from EnteroBase)	S3-PG6	Reference+	628	1	192	11594	11594	ESC_BA2877AA	ERR048288	PRJEB2542	Connor et al., 2015	248	29357	4261490	386
IB1657	1951	United Kingdom	Shigella flexneri	5b (retrieved from EnteroBase)	S3-PG5	Reference+	631	1	192	1468	1468	ESC_BA2900AA	ERR048265	PRJEB2542	Connor et al., 2015	250	30770	4385325	340
IB1665		United Kingdom	Shigella flexneri	5b (retrieved from EnteroBase)	S3-PG5	Reference+	631	1	192	1468	1468	ESC_BA2892AA	ERR048273	PRJEB2542	Connor et al., 2015	258	30770	4295866	320
IB1716	2002	Vietnam	Shigella flexneri	Yv (retrieved from EnteroBase)	S3-PG7	Reference+	630	1	192	1530	1538	ESC_BA2837AA	ERR048328	PRJEB2542	Connor et al., 2015	263	25755	4402523	414
281-55		Unknown	Shigella flexneri	6 (Predicted)	S1b	Reference+	145	1	1465	1465	11341	ESC_BA6047AA	ERR127045	PRJEB2846	Unpublished	264	20843	4370134	461
MS0022	1995	Vietnam	Shigella flexneri	4av (retrieved from EnteroBase)	S3-PG7	Reference+	630	1	192	1530	1538	ESC_BA2976AA	ERR047297	PRJEB2508	Connor et al., 2015	265	25755	4459755	418
IB1848	2001	Vietnam	Shigella flexneri	Y (retrieved from EnteroBase)	S3-PG3	Reference+	245	1	192	192	192	ESC_BA2855AA	ERR048310	PRJEB2542	Connor et al., 2015	266	30434	4512755	396
IB4230	1998	India	Shigella flexneri	5a (retrieved from EnteroBase)	S3-PG5	Reference+	10108	1	192	1468	1468	ESC_BA2878AA	ERR048287	PRJEB2542	Connor et al., 2015	270	31105	4390250	378
MS0021	1995	Vietnam	Shigella flexneri	1c (retrieved from EnteroBase)	S3-PG1	Reference+	245	1	192	192	237	ESC_BA2977AA	ERR047296	PRJEB2508	Connor et al., 2015	271	30449	4442087	392
K-9605		Unknown	Shigella boydii	5 (Predicted)	S2a	Reference+	5613	1	4118	11452	11601	ESC_BA5651AA	ERR200451	PRJEB2846	Unpublished	280	40097	4459123	282
K-11124		Unknown	Shigella boydii	12 (Predicted)	SB12	Reference+	1767	1	45542	45542	45658	ESC_BA5644AA	ERR200454	PRJEB2846	Unpublished	286	15078	4252473	603
IB1651	1949	United Kingdom	Shigella flexneri	4bv (retrieved from EnteroBase)	S3-PG4	Reference+	628	1	192	543	12706	ESC_BA2906AA	ERR048259	PRJEB2542	Connor et al., 2015	302	36463	4684469	379
DE0804	2001	Vietnam	Shigella flexneri	4av (retrieved from EnteroBase)	S3-PG7	Reference+	630	1	192	1530	1538	ESC_BA3439AA	ERR047372	PRJEB2508	Connor et al., 2015	309	25755	4457268	436
5216-82	1963	Bulgaria	Shigella boydii	17 (retrieved from EnteroBase)	S2a	Reference+	5619	1	4118	11452	11452	ESC_QA0209AA	SRR10997240	PRJNA575185	Unpublished	374	40923	4604598	376
531/61	1961	United Kingdom	Shigella flexneri	X (retrieved from EnteroBase)	S3-PG4	Reference+	628	1	192	543	543	ESC_BA6045AA	ERR127046	PRJEB2846	Connor et al., 2015	598	37991	4298082	288
428/55	1955	United Kingdom	Shigella flexneri	Y (retrieved from EnteroBase)	S3-PG3	Reference+	245	1	192	192	192	ESC_BA6043AA	ERR127047	PRJEB2846	Connor et al., 2015	645	34722	4282511	321
E126923		United Kingdom	Shigella flexneri	4a (retrieved from EnteroBase)	S3-PG1	Reference+	245	1	192	192	327	ESC_BA6041AA	ERR127048	PRJEB2846	Connor et al., 2015	824	32322	4336288	326
BS512; CDC 3083-94		Unknown	Shigella boydii	18 (Predicted)	S1c	Reference+	1129	1	1465	1466	1466	ESC_CA9240AA	CP001063	PRJNA15637	Unpublished	1	4615997	4874659	6
201903164	2019	France	Shigella flexneri	1b	S3-PG1	Routine	245	1	192	192	237	ESC_MA9618AA	ERR5896788	PRJEB44801	This study	92	28775	4466515	408
201903163	2019	France	Shigella flexneri	1b	S3-PG1	Routine	245	1	192	192	237	ESC_MA9617AA	ERR5896787	PRJEB44801	This study	91	28598	4445958	417
201903161	2019	France	Shigella flexneri	1b	S3-PG1	Routine	245	1	192	192	237	ESC_MA9619AA	ERR5896785	PRJEB44801	This study	90	25791	4450598	439
201811447	2018	France	Shigella sonnei		Lineage III	Routine	152	1	305	305	305	ESC_KA9707AA	ERR5962126	PRJEB44801	This study	40	15285	4627541	653
201902285	2019	France	Shigella flexneri	7b	S3-PG1	Routine	245	1	192	192	237	ESC_PA8965AA	ERR5917581	PRJEB44801	This study	44	29176	4432315	393
201810691	2018	France	Shigella sonnei		Lineage III	Routine	152	1	305	305	305	ESC_PA8626AA	ERR5966555	PRJEB44801	This study	46	23927	4836934	481
201810157	2018	France	Shigella sonnei		Lineage III	Routine	152	1	305	305	305	ESC_PA8574AA	ERR5962112	PRJEB44801	This study	51	23497	4648369	474
201703904	2017	France	Shigella sonnei		Lineage III	Routine	152	1	305	305	305	ESC_QA1413AA	ERR5978240	PRJEB44801	This study	51	23710	4898078	498
201810109	2018	France	Shigella flexneri	1b	S3-PG1	Routine	245	1	192	192	237	ESC_PA8567AA	ERR5917436	PRJEB44801	This study	52	23495	4325126	433
201810935	2018	France	Shigella sonnei		Lineage III	Routine	152	1	305	305	305	ESC_KA9704AA	ERR5962124	PRJEB44801	This study	54	20943	4664102	492
201800795	2018	France	Shigella sonnei		Lineage III	Routine	152	1	305	305	305	ESC_KA9705AA	ERR5961970	PRJEB44801	This study	55	25389	4707791	430
201810087	2018	France	Shigella sonnei		Lineage III	Routine	152	1	305	305	305	ESC_PA8564AA	ERR5962105	PRJEB44801	This study	55	25788	4668535	438
201704168	2017	France	Shigella flexneri	1b	S3-PG1	Routine	245	1	192	192	237	ESC_PA7494AA	ERR5908452	PRJEB44801	This study	56	27608	4299762	407
201806397	2018	France	Shigella flexneri	3a	S3-PG2	Routine	9149	1	192	204	544	ESC_MA1877AA	ERR5896764	PRJEB44801	This study	57	21002	4325464	539
201707286	2017	France	Shigella sonnei		Lineage III	Routine	152	1	305	305	305	ESC_QA0386AA	ERR5976581	PRJEB44801	This study	58	21384	4541690	502
201801672	2018	France	Shigella sonnei		Lineage III	Routine	152	1	305	305	305	ESC_KA8505AA	ERR5961972	PRJEB44801	This study	59	23497	4813713	591
201707237	2017	France	Shigella flexneri	2a	S3-PG3	Routine	245	1	192	192	192	ESC_QA0382AA	ERR5952624	PRJEB44801	This study	60	22616	4475479	454
201809801	2018	France	Shigella sonnei		Lineage III	Routine	152	1	305	305	305	ESC_KA9702AA	ERR5962085	PRJEB44801	This study	61	20730	4670439	490
201806825	2018	France	Shigella sonnei		Lineage III	Routine	152	1	305	305	305	ESC_MA3906AA	ERR5961998	PRJEB44801	This study	62	17558	4577155	540
201802815	2018	France	Shigella flexneri	4av	S3-PG7	Routine	630	1	192	1530	1530	ESC_OA6751AA	ERR5896754	PRJEB44801	This study	62	22117	4381391	484
201704141	2017	France	Shigella sonnei		Lineage III	Routine	152	1	305	305	305	ESC_QA6671AA	ERR5979210	PRJEB44801	This study	63	22181	4654590	487
201804237	2018	France	Shigella flexneri	Yv	S3-PG7	Routine	630	1	192	1530	1538	ESC_MA3911AA	ERR5896758	PRJEB44801	This study	63	23306	4448718	478
201706454	2017	France	Shigella flexneri	1b	S3-PG1	Routine	245	1	192	192	237	ESC_QA1422AA	ERR5954497	PRJEB44801	This study	64	31435	4399561	374
201704181	2017	France	Shigella sonnei		Lineage III	Routine	5517	1	305	305	305	ESC_QA6673AA	ERR5979211	PRJEB44801	This study	65	20488	4622232	502
201806471	2018	France	Shigella flexneri	4av	S3-PG7	Routine	8766	1	192	1530	1538	ESC_KA8148AA	ERR5896765	PRJEB44801	This study	65	20625	4448417	572
201900815	2018	France	Shigella sonnei		Lineage III	Routine	152	1	305	305	305	ESC_MA3882AA	ERR5962129	PRJEB44801	This study	66	19665	4657946	536
201804236	2018	France	Shigella flexneri	4a	S3-PG7	Routine	630	1	192	1530	1538	ESC_MA3915AA	ERR5896757	PRJEB44801	This study	66	22936	4514867	479
201704241	2017	France	Shigella sonnei		Lineage III	Routine	152	1	305	305	305	ESC_QA6674AA	ERR5979213	PRJEB44801	This study	67	22779	4439611	434
201806597	2018	France	Shigella sonnei		Lineage III	Routine	152	1	305	305	305	ESC_QA1190AA	ERR5978289	PRJEB44801	This study	67	21263	4378830	439
201900715	2019	France	Shigella flexneri	4av	S3-PG1	Routine	8878	1	192	192	327	ESC_LA9517AA	ERR5896782	PRJEB44801	This study	67	21621	4448176	485
201806325	2018	France	Shigella flexneri	2a	S3-PG3	Routine	245	1	192	192	192	ESC_QA1180AA	ERR5954530	PRJEB44801	This study	67	24412	4494140	460
201902787	2019	France	Shigella sonnei		Lineage III	Routine	152	1	305	305	305	ESC_PA9037AA	ERR5969963	PRJEB44801	This study	69	23697	4529492	454
201807830	2018	France	Shigella sonnei		Lineage III	Routine	152	1	305	305	305	ESC_QA1324AA	ERR5978384	PRJEB44801	This study	69	20637	4581401	520
201902069	2019	France	Shigella flexneri	1b	S3-PG1	Routine	245	1	192	192	237	ESC_PA8942AA	ERR5917574	PRJEB44801	This study	69	29307	4439288	384
201905378	2019	France	Shigella sonnei		Lineage III	Routine	152	1	305	305	305	ESC_PA9198AA	ERR5970035	PRJEB44801	This study	70	25589	4589263	406
201910648	2019	France	Shigella sonnei		Lineage III	Routine	152	1	305	305	305	ESC_QA0528AA	ERR5976721	PRJEB44801	This study	70	25375	4614524	425
201802686	2018	France	Shigella sonnei		Lineage III	Routine	152	1	305	305	305	ESC_QA1023AA	ERR5978078	PRJEB44801	This study	70	22693	4699181	449
201707639	2017	France	Shigella sonnei		Lineage III	Routine	152	1	305	305	305	ESC_QA0405AA	ERR5976599	PRJEB44801	This study	70	20650	4608938	477
201900141	2019	France	Shigella flexneri	6 var boydii 88	S1b	Routine	145	1	1465	1465	11126	ESC_PA8739AA	ERR5917481	PRJEB44801	This study	70	16298	4237571	520
201707253	2017	France	Shigella sonnei		Lineage III	Routine	152	1	305	305	305	ESC_QA0384AA	ERR5976578	PRJEB44801	This study	71	21542	4457832	450
201707437	2017	France	Shigella flexneri	2a	S3-PG3	Routine	245	1	192	192	192	ESC_PA7564AA	ERR5908520	PRJEB44801	This study	71	22117	4390160	443
201810252	2018	France	Shigella flexneri	4av	S3-PG7	Routine	630	1	192	1530	1538	ESC_KA8147AA	ERR5896774	PRJEB44801	This study	71	22269	4445255	549
201810328	2018	France	Shigella flexneri	6 var boydii 88	S1b	Routine	145	1	1465	1465	11126	ESC_PA8494AA	ERR5909149	PRJEB44801	This study	72	19634	4360498	472
201704259	2017	France	Shigella sonnei		Lineage III	Routine	152	1	305	305	305	ESC_QA6675AA	ERR5979215	PRJEB44801	This study	73	22255	4705363	468
201702656	2017	France	Shigella flexneri	1b	S3-PG1	Routine	245	1	192	192	237	ESC_QA6442AA	ERR5954493	PRJEB44801	This study	73	28698	4287567	353
201707240	2017	France	Shigella flexneri	1b	S3-PG1	Routine	245	1	192	192	237	ESC_PA7554AA	ERR5908513	PRJEB44801	This study	73	23639	4217365	404
201902068	2019	France	Shigella sonnei		Lineage III	Routine	6035	1	305	305	305	ESC_PA8943AA	ERR5969913	PRJEB44801	This study	74	22798	4542019	427
201902055	2019	France	Shigella sonnei		Lineage III	Routine	152	1	305	305	305	ESC_PA8938AA	ERR5969910	PRJEB44801	This study	74	23736	4616101	437
201707284	2017	France	Shigella sonnei		Lineage III	Routine	152	1	305	305	305	ESC_QA0385AA	ERR5976579	PRJEB44801	This study	74	20440	4657957	504
201807626	2018	France	Shigella sonnei		Lineage III	Routine	152	1	305	305	305	ESC_QA1293AA	ERR5978365	PRJEB44801	This study	74	20381	4640099	515
201810089	2018	France	Shigella dysenteriae	Non-serotypable	S1a	Routine	148	1	1465	4194	35330	ESC_KA8186AA	ERR5982215	PRJEB44801	This study	74	19120	4503070	580
201704239	2017	France	Shigella flexneri	1b	S3-PG1	Routine	245	1	192	192	237	ESC_PA7496AA	ERR5908453	PRJEB44801	This study	74	21104	4327116	451
201901335	2019	France	Shigella sonnei		Lineage III	Routine	152	1	305	305	305	ESC_PA8881AA	ERR5966693	PRJEB44801	This study	75	19969	4201648	441
201704332	2017	France	Shigella sonnei		Lineage III	Routine	152	1	305	305	305	ESC_QA6677AA	ERR5979218	PRJEB44801	This study	75	22951	4620818	443
201809800	2018	France	Shigella sonnei		Lineage III	Routine	152	1	305	305	305	ESC_KA9703AA	ERR5962084	PRJEB44801	This study	75	21649	4720361	467
201704250	2017	France	Shigella flexneri	6 var boydii 88	S1b	Routine	145	1	1465	1465	11126	ESC_PA7500AA	ERR5908454	PRJEB44801	This study	75	19572	4385598	476
201804996	2018	France	Shigella flexneri	6 var boydii 88	S1b	Routine	9146	1	1465	1465	11126	ESC_MA1876AA	ERR5896762	PRJEB44801	This study	75	20899	4482074	640
201806281	2018	France	Shigella flexneri	2a	S3-PG3	Routine	245	1	192	192	192	ESC_QA1163AA	ERR5954529	PRJEB44801	This study	75	21020	4402162	507
201706406	2017	France	Shigella sonnei		Lineage III	Routine	152	1	305	305	305	ESC_QA1420AA	ERR5979230	PRJEB44801	This study	76	25752	4631379	432
201801620	2018	France	Shigella sonnei		Lineage III	Routine	152	1	305	305	305	ESC_QA0867AA	ERR5978056	PRJEB44801	This study	76	21542	4722690	458
201902702	2019	France	Shigella sonnei		Lineage III	Routine	152	1	305	305	305	ESC_PA9029AA	ERR5969957	PRJEB44801	This study	76	17599	4466412	540
201806202	2018	France	Shigella flexneri	1c	S3-PG1	Routine	245	1	192	192	237	ESC_QA1156AA	ERR5954527	PRJEB44801	This study	76	20801	4406406	467
201702100	2017	France	Shigella flexneri	2a	S3-PG3	Routine	2426	1	192	192	192	ESC_QA6593AA	ERR5954491	PRJEB44801	This study	76	15584	5667574	893
201704139	2017	France	Shigella sonnei		Lineage III	Routine	152	1	305	305	305	ESC_QA6670AA	ERR5979208	PRJEB44801	This study	77	24360	4628393	422
201900071	2019	France	Shigella sonnei		Lineage III	Routine	152	1	305	305	305	ESC_PA8735AA	ERR5966615	PRJEB44801	This study	77	19935	4447787	496
201902691	2019	France	Shigella sonnei		Lineage III	Routine	152	1	305	305	305	ESC_PA9022AA	ERR5969954	PRJEB44801	This study	77	17795	4583441	537
201707249	2017	France	Shigella flexneri	1c	S3-PG1	Routine	245	1	192	192	237	ESC_PA7562AA	ERR5908514	PRJEB44801	This study	77	26844	4201121	363
201804188	2018	France	Shigella flexneri	4av	S3-PG1	Routine	245	1	192	192	327	ESC_OA6752AA	ERR5896756	PRJEB44801	This study	77	25616	4529938	413
201902881	2019	France	Shigella flexneri	2a	S3-PG3	Routine	245	1	192	192	192	ESC_PA9045AA	ERR5919296	PRJEB44801	This study	77	26304	4467474	433
201804993	2018	France	Shigella sonnei		Lineage III	Routine	152	1	305	305	305	ESC_QA1051AA	ERR5978158	PRJEB44801	This study	78	23497	4476691	419
201707474	2017	France	Shigella sonnei		Lineage III	Routine	152	1	305	305	305	ESC_QA0397AA	ERR5976592	PRJEB44801	This study	78	22478	4516997	440
201707195	2017	France	Shigella sonnei		Lineage III	Routine	152	1	305	305	305	ESC_QA0383AA	ERR5976577	PRJEB44801	This study	78	21870	4420803	445
201703902	2017	France	Shigella sonnei		Lineage III	Routine	152	1	305	305	305	ESC_QA6649AA	ERR5979188	PRJEB44801	This study	78	25636	4866038	455
201704098	2017	France	Shigella flexneri	2a	S3-PG3	Routine	245	1	192	192	192	ESC_PA7495AA	ERR5908450	PRJEB44801	This study	78	21765	4513255	478
201900041	2019	France	Shigella sonnei		Lineage III	Routine	152	1	305	305	305	ESC_PA8732AA	ERR5966613	PRJEB44801	This study	79	17804	4573573	501
201902704	2019	France	Shigella sonnei		Lineage III	Routine	152	1	305	305	305	ESC_PA9031AA	ERR5969959	PRJEB44801	This study	79	17905	4648643	540
201808684	2018	France	Shigella sonnei		Lineage III	Routine	152	1	305	305	305	ESC_QA1403AA	ERR5978439	PRJEB44801	This study	79	17568	4478543	578
201807828	2018	France	Shigella sonnei		Lineage III	Routine	152	1	305	305	305	ESC_QA1316AA	ERR5978382	PRJEB44801	This study	79	15567	4459074	602
201805688	2018	France	Shigella flexneri	2a	S3-PG3	Routine	245	1	192	192	192	ESC_QA1106AA	ERR5952645	PRJEB44801	This study	79	28661	4452598	395
201807826	2018	France	Shigella sonnei		Lineage III	Routine	152	1	305	305	305	ESC_QA1315AA	ERR5978381	PRJEB44801	This study	80	17779	4405911	499
201707285	2017	France	Shigella sonnei		Lineage III	Routine	152	1	305	305	305	ESC_QA0387AA	ERR5976580	PRJEB44801	This study	80	21903	4753924	523
201807827	2018	France	Shigella dysenteriae	3	S1a	Routine	148	1	1465	4194	35330	ESC_PA5325AA	ERR5982211	PRJEB44801	This study	80	14967	4313784	580
201807751	2018	France	Shigella boydii	2	S1b	Routine	145	1	1465	1465	1465	ESC_QA1301AA	ERR5888590	PRJEB44801	This study	80	20136	4282910	451
201900620	2019	France	Shigella dysenteriae	2	S2d	Routine	273	1	4118	4191	4191	ESC_PA8689AA	ERR5982220	PRJEB44801	This study	80	29798	4703735	386
201902696	2019	France	Shigella flexneri	2a	S3-PG3	Routine	245	1	192	192	192	ESC_PA9024AA	ERR5919286	PRJEB44801	This study	80	20762	4402656	483
201900149	2019	France	Shigella flexneri	Yv	S3-PG6	Routine	628	1	192	11594	11594	ESC_OA5826AA	ERR5896779	PRJEB44801	This study	80	27561	4388005	421
201808470	2018	France	Shigella sonnei		Lineage III	Routine	152	1	305	305	305	ESC_QA1386AA	ERR5978426	PRJEB44801	This study	81	25787	4661090	412
201707514	2017	France	Shigella sonnei		Lineage III	Routine	152	1	305	305	305	ESC_QA0400AA	ERR5976595	PRJEB44801	This study	81	21263	4474352	438
201801462	2018	France	Shigella sonnei		Lineage III	Routine	152	1	305	305	305	ESC_QA0861AA	ERR5978052	PRJEB44801	This study	81	23741	4565077	453
201704434	2017	France	Shigella flexneri	2a	S3-PG3	Routine	245	1	192	192	192	ESC_PA7505AA	ERR5908459	PRJEB44801	This study	81	28608	4525636	427
201811123	2018	France	Shigella sonnei		Lineage III	Routine	152	1	305	305	305	ESC_PA8586AA	ERR5966595	PRJEB44801	This study	82	23468	4341259	412
201805051	2018	France	Shigella sonnei		Lineage III	Routine	152	1	305	305	305	ESC_QA1054AA	ERR5978163	PRJEB44801	This study	82	23914	4634608	419
201702105	2017	France	Shigella sonnei		Lineage III	Routine	152	1	305	305	305	ESC_QA0024AA	ERR5976192	PRJEB44801	This study	82	23001	4641587	442
201801676	2018	France	Shigella sonnei		Lineage III	Routine	152	1	305	305	305	ESC_QA0869AA	ERR5978058	PRJEB44801	This study	82	23497	4567687	443
201809512	2018	France	Shigella sonnei		Lineage III	Routine	6035	1	305	305	305	ESC_PA8355AA	ERR5962060	PRJEB44801	This study	82	23413	4567699	449
201704480	2017	France	Shigella sonnei		Lineage III	Routine	152	1	305	305	305	ESC_QA6685AA	ERR5979224	PRJEB44801	This study	82	22950	4694475	468
201807834	2018	France	Shigella sonnei		Lineage III	Routine	152	1	305	305	305	ESC_QA1326AA	ERR5978386	PRJEB44801	This study	82	17886	4404171	505
201704164	2017	France	Shigella flexneri	1b	S3-PG1	Routine	245	1	192	192	237	ESC_PA7497AA	ERR5908451	PRJEB44801	This study	82	24835	4359573	413
201807792	2018	France	Shigella flexneri	3a	S3-PG2	Routine	245	1	192	204	544	ESC_QA1313AA	ERR5954561	PRJEB44801	This study	82	18121	4316441	493
201902695	2019	France	Shigella flexneri	2a	S3-PG3	Routine	245	1	192	192	192	ESC_PA9023AA	ERR5919285	PRJEB44801	This study	82	22602	4386415	475
201807835	2018	France	Shigella sonnei		Lineage III	Routine	152	1	305	305	305	ESC_QA1328AA	ERR5978387	PRJEB44801	This study	83	23284	4427698	405
201900028	2019	France	Shigella sonnei		Lineage III	Routine	152	1	305	305	305	ESC_PA8730AA	ERR5966611	PRJEB44801	This study	83	22422	4405279	410
201704182	2017	France	Shigella sonnei		Lineage III	Routine	152	1	305	305	305	ESC_QA6595AA	ERR5979212	PRJEB44801	This study	83	25659	4735815	419
202001062	2020	France	Shigella sonnei		Lineage III	Routine	152	1	305	305	305	ESC_UA3024AA	ERR5981021	PRJEB44801	This study	83	21888	4678239	465
201901119	2019	France	Shigella sonnei		Lineage III	Routine	152	1	305	305	305	ESC_PA8854AA	ERR5966677	PRJEB44801	This study	83	23736	4873492	503
201808526	2018	France	Shigella sonnei		Lineage III	Routine	152	1	305	305	305	ESC_QA1392AA	ERR5978430	PRJEB44801	This study	83	18687	4401717	508
201901186	2019	France	Shigella sonnei		Lineage III	Routine	152	1	305	305	305	ESC_PA8866AA	ERR5966684	PRJEB44801	This study	83	15592	4372983	559
201801924	2018	France	Shigella sonnei		Lineage III	Routine	152	1	305	305	305	ESC_MA1879AA	ERR5961973	PRJEB44801	This study	83	23736	4642850	586
201810454	2018	France	Shigella dysenteriae	rough	S1a	Routine	148	1	1465	4194	35330	ESC_KA8216AA	ERR5982217	PRJEB44801	This study	83	18990	4491670	555
201810230	2018	France	Shigella flexneri	1b	S3-PG1	Routine	7384	1	192	192	237	ESC_PA8581AA	ERR5917439	PRJEB44801	This study	83	31443	4384352	365
201707377	2017	France	Shigella flexneri	1b	S3-PG1	Routine	245	1	192	192	237	ESC_PA7561AA	ERR5908516	PRJEB44801	This study	83	22935	4182806	390
201701915	2017	France	Shigella flexneri	2a	S3-PG3	Routine	245	1	192	192	192	ESC_PA7441AA	ERR5896709	PRJEB44801	This study	83	27385	4452717	407
201810271	2018	France	Shigella sonnei		Lineage III	Routine	152	1	305	305	305	ESC_PA8489AA	ERR5962117	PRJEB44801	This study	84	25877	4605004	382
201807604	2018	France	Shigella sonnei		Lineage III	Routine	152	1	305	305	305	ESC_QA1290AA	ERR5978362	PRJEB44801	This study	84	25963	4599775	392
201811026	2018	France	Shigella sonnei		Lineage III	Routine	152	1	305	305	305	ESC_PA8670AA	ERR5966586	PRJEB44801	This study	84	25389	4641461	398
201704140	2017	France	Shigella sonnei		Lineage III	Routine	152	1	305	305	305	ESC_QA6672AA	ERR5979209	PRJEB44801	This study	84	22253	4758750	449
201806467	2018	France	Shigella sonnei		Lineage III	Routine	152	1	305	305	305	ESC_QA1184AA	ERR5978285	PRJEB44801	This study	84	19944	4391517	460
201806666	2018	France	Shigella sonnei		Lineage III	Routine	152	1	305	305	305	ESC_QA1198AA	ERR5978293	PRJEB44801	This study	84	19665	4511718	480
201904438	2019	France	Shigella sonnei		Lineage III	Routine	152	1	305	305	305	ESC_PA9147AA	ERR5970004	PRJEB44801	This study	84	16869	4374733	546
201806826	2018	France	Shigella boydii	2	S1b	Routine	145	1	1465	1465	1465	ESC_QA1210AA	ERR5888587	PRJEB44801	This study	84	16640	4194771	496
201810343	2018	France	Shigella flexneri	1b	S3-PG1	Routine	245	1	192	192	237	ESC_PA8591AA	ERR5917441	PRJEB44801	This study	84	26333	4314441	390
201707212	2017	France	Shigella flexneri	1c	S3-PG1	Routine	245	1	192	192	237	ESC_PA7557AA	ERR5908511	PRJEB44801	This study	84	24024	4303685	395
201802196	2018	France	Shigella flexneri	4av	S3-PG7	Routine	630	1	192	1530	1538	ESC_MA3913AA	ERR5896750	PRJEB44801	This study	84	25192	4437261	457
201804970	2018	France	Shigella sonnei		Lineage III	Routine	152	1	305	305	305	ESC_MA3885AA	ERR5961980	PRJEB44801	This study	85	25777	4738845	413
201806560	2018	France	Shigella sonnei		Lineage III	Routine	152	1	305	305	305	ESC_QA1187AA	ERR5978288	PRJEB44801	This study	85	23021	4449390	415
201900682	2019	France	Shigella sonnei		Lineage III	Routine	152	1	305	305	305	ESC_PA8696AA	ERR5966640	PRJEB44801	This study	85	25083	4572673	440
201900089	2019	France	Shigella sonnei		Lineage III	Routine	152	1	305	305	305	ESC_PA8737AA	ERR5966616	PRJEB44801	This study	85	20356	4562507	467
201709054	2017	France	Shigella sonnei		Lineage III	Routine	152	1	305	305	305	ESC_QA0679AA	ERR5976824	PRJEB44801	This study	85	19650	4529338	490
201811452	2018	France	Shigella sonnei		Lineage III	Routine	152	1	305	305	305	ESC_PA8725AA	ERR5966609	PRJEB44801	This study	85	17550	4457308	510
201803102	2018	France	Shigella sonnei		Lineage III	Routine	152	1	305	305	305	ESC_KA8506AA	ERR5961975	PRJEB44801	This study	85	24281	4700306	517
201803482	2018	France	Shigella boydii	14	S1b	Routine	1273	1	1465	1465	41808	ESC_QA0926AA	ERR5888578	PRJEB44801	This study	85	18094	4372762	497
201900591	2019	France	Shigella flexneri	2a	S3-PG3	Routine	6200	1	192	192	192	ESC_PA8781AA	ERR5917503	PRJEB44801	This study	85	21766	4398848	453
201704333	2017	France	Shigella sonnei		Lineage III	Routine	152	1	305	305	305	ESC_QA6679AA	ERR5979219	PRJEB44801	This study	86	23490	4510302	414
201805921	2018	France	Shigella sonnei		Lineage III	Routine	152	1	305	305	305	ESC_MA3899AA	ERR5961992	PRJEB44801	This study	86	25752	4758183	440
201807733	2018	France	Shigella sonnei		Lineage III	Routine	152	1	305	305	305	ESC_QA1308AA	ERR5978375	PRJEB44801	This study	86	20545	4458340	453
201707422	2017	France	Shigella sonnei		Lineage III	Routine	152	1	305	305	305	ESC_QA0394AA	ERR5976589	PRJEB44801	This study	86	20488	4635604	471
201807863	2018	France	Shigella sonnei		Lineage III	Routine	152	1	305	305	305	ESC_QA1333AA	ERR5978393	PRJEB44801	This study	86	18719	4481454	494
201900766	2019	France	Shigella sonnei		Lineage III	Routine	152	1	305	305	305	ESC_PA8811AA	ERR5966649	PRJEB44801	This study	86	18382	4663567	528
201904455	2019	France	Shigella sonnei		Lineage III	Routine	152	1	305	305	305	ESC_PA9145AA	ERR5970005	PRJEB44801	This study	86	17497	4565785	545
202000221	2020	France	Shigella sonnei		Lineage III	Routine	152	1	305	305	305	ESC_QA0144AA	ERR5976302	PRJEB44801	This study	86	18741	4694826	557
201900015	2019	France	Shigella flexneri	3a	S3-PG2	Routine	245	1	192	204	544	ESC_PA8727AA	ERR5917478	PRJEB44801	This study	86	19169	4332747	491
201700866	2017	France	Shigella flexneri	2a	S3-PG3	Routine	245	1	192	192	192	ESC_PA9953AA	ERR5952602	PRJEB44801	This study	86	30309	4573162	375
201901059	2019	France	Shigella sonnei		Lineage II	Routine	152	1	305	305	305	ESC_PA8843AA	ERR5966671	PRJEB44801	This study	87	20325	4542410	461
201900716	2019	France	Shigella sonnei		Lineage III	Routine	152	1	305	305	305	ESC_PA8802AA	ERR5966643	PRJEB44801	This study	87	23692	4718053	456
201710214	2017	France	Shigella sonnei		Lineage III	Routine	152	1	305	305	305	ESC_QA0467AA	ERR5976680	PRJEB44801	This study	87	20485	4479235	484
201707469	2017	France	Shigella sonnei		Lineage III	Routine	152	1	305	305	305	ESC_QA0396AA	ERR5976590	PRJEB44801	This study	87	20371	4689574	491
201811448	2018	France	Shigella sonnei		Lineage III	Routine	152	1	305	305	305	ESC_PA8722AA	ERR5966607	PRJEB44801	This study	87	19603	4535895	497
201806415	2018	France	Shigella sonnei		Lineage III	Routine	152	1	305	305	305	ESC_QA1175AA	ERR5978282	PRJEB44801	This study	87	19982	4676616	518
201806824	2018	France	Shigella sonnei		Lineage III	Routine	152	1	305	305	305	ESC_MA3904AA	ERR5961997	PRJEB44801	This study	87	17944	4628111	559
201709838	2017	France	Shigella sonnei		Lineage III	Routine	152	1	305	305	305	ESC_QA0355AA	ERR5976664	PRJEB44801	This study	87	17487	4795760	636
201810448	2018	France	Shigella dysenteriae	rough	S1a	Routine	148	1	1465	4194	35330	ESC_KA8215AA	ERR5982216	PRJEB44801	This study	87	19167	4499994	550
201707239	2017	France	Shigella flexneri	1b	S3-PG1	Routine	245	1	192	192	237	ESC_PA7556AA	ERR5908512	PRJEB44801	This study	87	27793	4361734	403
201904460	2019	France	Shigella flexneri	2a	S3-PG3	Routine	245	1	192	192	192	ESC_PA9150AA	ERR5919351	PRJEB44801	This study	87	20287	4406004	542
201900012	2019	France	Shigella flexneri	Y	S3-PG3	Routine	245	1	192	192	192	ESC_OA4771AA	ERR5896777	PRJEB44801	This study	87	20965	4494325	497
201707086	2017	France	Shigella sonnei		Lineage III	Routine	152	1	305	305	305	ESC_QA0381AA	ERR5976576	PRJEB44801	This study	88	22029	4638996	444
201908738	2019	France	Shigella sonnei		Lineage III	Routine	152	1	305	305	305	ESC_PA9560AA	ERR5976024	PRJEB44801	This study	88	21254	4504567	456
201707308	2017	France	Shigella sonnei		Lineage III	Routine	152	1	305	305	305	ESC_QA0389AA	ERR5976583	PRJEB44801	This study	88	21900	4657311	484
201902701	2019	France	Shigella sonnei		Lineage III	Routine	152	1	305	305	305	ESC_PA9030AA	ERR5969956	PRJEB44801	This study	88	17924	4488230	494
201904370	2019	France	Shigella sonnei		Lineage III	Routine	152	1	305	305	305	ESC_PA9140AA	ERR5970002	PRJEB44801	This study	88	19665	4589444	528
201900902	2019	France	Shigella sonnei		Lineage III	Routine	152	1	305	305	305	ESC_PA8826AA	ERR5966657	PRJEB44801	This study	88	15778	4589851	598
201709837	2017	France	Shigella sonnei		Lineage III	Routine	152	1	305	305	305	ESC_QA0353AA	ERR5976663	PRJEB44801	This study	88	15536	4707156	666
201707255	2017	France	Shigella flexneri	2a	S3-PG3	Routine	245	1	192	192	192	ESC_PA7559AA	ERR5908515	PRJEB44801	This study	88	23417	4365692	437
201901339	2019	France	Shigella flexneri	2a	S3-PG3	Routine	245	1	192	192	192	ESC_PA8883AA	ERR5917541	PRJEB44801	This study	88	21982	4293866	453
201811085	2018	France	Shigella flexneri	Yv	S3-PG6	Routine	628	1	192	11594	11594	ESC_KA9056AA	ERR5896775	PRJEB44801	This study	88	26303	4364280	444
201802199	2018	France	Shigella flexneri	Yv	S3-PG7	Routine	630	1	192	1530	1538	ESC_MA3916AA	ERR5896751	PRJEB44801	This study	88	25111	4482362	463
201809870	2018	France	Shigella sonnei		Lineage III	Routine	152	1	305	305	305	ESC_PA8541AA	ERR5962088	PRJEB44801	This study	89	23497	4450705	400
201803370	2018	France	Shigella sonnei		Lineage III	Routine	152	1	305	305	305	ESC_QA1042AA	ERR5978096	PRJEB44801	This study	89	19999	4475318	444
201803887	2018	France	Shigella sonnei		Lineage III	Routine	152	1	305	305	305	ESC_MA3883AA	ERR5961976	PRJEB44801	This study	89	22029	4617923	449
201901498	2019	France	Shigella sonnei		Lineage III	Routine	152	1	305	305	305	ESC_PA8892AA	ERR5966701	PRJEB44801	This study	89	17826	4439655	511
201900800	2019	France	Shigella sonnei		Lineage III	Routine	152	1	305	305	305	ESC_PA8817AA	ERR5966652	PRJEB44801	This study	89	19833	4571990	512
201806686	2018	France	Shigella sonnei		Lineage III	Routine	152	1	305	305	305	ESC_QA1203AA	ERR5978295	PRJEB44801	This study	89	17808	4680014	542
201712082	2017	France	Shigella sonnei		Lineage III	Routine	152	1	305	305	305	ESC_QA0740AA	ERR5976909	PRJEB44801	This study	89	20405	4661360	565
201901211	2019	France	Shigella sonnei		Lineage III	Routine	152	1	305	305	305	ESC_PA8869AA	ERR5966686	PRJEB44801	This study	89	17923	4709956	578
201810945	2018	France	Shigella boydii	19	S1c	Routine	243	1	1465	1466	1466	ESC_PA8665AA	ERR5888608	PRJEB44801	This study	89	16950	4284808	513
201903162	2019	France	Shigella flexneri	1b	S3-PG1	Routine	245	1	192	192	237	ESC_MA9620AA	ERR5896786	PRJEB44801	This study	89	28500	4448116	417
201806832	2018	France	Shigella flexneri	1b	S3-PG1	Routine	245	1	192	192	237	ESC_QA1213AA	ERR5954540	PRJEB44801	This study	89	20800	4218081	500
201707170	2017	France	Shigella flexneri	3a	S3-PG2	Routine	245	1	192	204	544	ESC_PA7555AA	ERR5908509	PRJEB44801	This study	89	24789	4341414	431
201900068	2019	France	Shigella flexneri	3a	S3-PG2	Routine	245	1	192	204	544	ESC_PA8736AA	ERR5917480	PRJEB44801	This study	89	17710	4293321	530
201900194	2019	France	Shigella flexneri	2a	S3-PG3	Routine	245	1	192	192	192	ESC_PA8740AA	ERR5917484	PRJEB44801	This study	89	30177	4287535	330
201805143	2018	France	Shigella flexneri	2a	S3-PG3	Routine	245	1	192	192	192	ESC_QA1057AA	ERR5952626	PRJEB44801	This study	89	28885	4623240	396
201901180	2019	France	Shigella flexneri	2a	S3-PG3	Routine	6200	1	192	192	192	ESC_PA8860AA	ERR5917530	PRJEB44801	This study	89	20950	4289645	489
201902732	2019	France	Shigella flexneri	3a	S3-PG4	Routine	628	1	192	543	543	ESC_PA9036AA	ERR5919290	PRJEB44801	This study	89	21725	4497044	475
201810235	2018	France	Shigella flexneri	4av	S3-PG7	Routine	630	1	192	1530	1538	ESC_MA3914AA	ERR5896773	PRJEB44801	This study	89	21994	4509223	499
201804166	2018	France	Shigella sonnei		Lineage III	Routine	152	1	305	305	305	ESC_QA0943AA	ERR5978125	PRJEB44801	This study	90	23797	4437755	383
201801463	2018	France	Shigella sonnei		Lineage III	Routine	152	1	305	305	305	ESC_QA0862AA	ERR5978053	PRJEB44801	This study	90	22965	4744770	449
201702540	2017	France	Shigella sonnei		Lineage III	Routine	152	1	305	305	305	ESC_QA0066AA	ERR5976224	PRJEB44801	This study	90	22978	4711127	466
201902705	2019	France	Shigella sonnei		Lineage III	Routine	152	1	305	305	305	ESC_PA9034AA	ERR5969960	PRJEB44801	This study	90	17847	4580705	503
201707527	2017	France	Shigella boydii	2	S1b	Routine	145	1	1465	1465	1465	ESC_QA0402AA	ERR5888553	PRJEB44801	This study	90	20136	4218492	441
201806691	2018	France	Shigella boydii	4	S1b	Routine	145	1	1465	1465	1465	ESC_QA1206AA	ERR5888586	PRJEB44801	This study	90	17348	4375222	538
201707379	2017	France	Shigella flexneri	6 var boydii 88	S1b	Routine	145	1	1465	1465	11126	ESC_PA7560AA	ERR5908517	PRJEB44801	This study	90	19360	4410210	489
201707496	2017	France	Shigella flexneri	1c	S3-PG1	Routine	245	1	192	192	237	ESC_PA7565AA	ERR5908521	PRJEB44801	This study	90	25245	4367505	411
201902628	2019	France	Shigella flexneri	1c	S3-PG1	Routine	245	1	192	192	237	ESC_PA9015AA	ERR5919281	PRJEB44801	This study	90	20725	4323786	457
201707615	2017	France	Shigella sonnei		Lineage III	Routine	152	1	305	305	305	ESC_QA0406AA	ERR5976598	PRJEB44801	This study	91	22678	4400001	449
201707311	2017	France	Shigella sonnei		Lineage III	Routine	152	1	305	305	305	ESC_QA0390AA	ERR5976584	PRJEB44801	This study	91	21263	4444027	481
201707659	2017	France	Shigella sonnei		Lineage III	Routine	152	1	305	305	305	ESC_QA0407AA	ERR5976601	PRJEB44801	This study	91	19293	4398457	502
201901197	2019	France	Shigella sonnei		Lineage III	Routine	152	1	305	305	305	ESC_PA8867AA	ERR5966685	PRJEB44801	This study	91	17700	4353391	526
201806954	2018	France	Shigella sonnei		Lineage III	Routine	152	1	305	305	305	ESC_QA1224AA	ERR5978311	PRJEB44801	This study	91	19252	4531083	548
201806610	2018	France	Shigella flexneri	3a	S3-PG2	Routine	245	1	192	204	544	ESC_QA1191AA	ERR5954534	PRJEB44801	This study	91	21808	4332144	438
202008704	2021	France	Shigella flexneri	2a	S3-PG3	Routine	245	1	192	192	192	ESC_UA2653AA	ERR5961613	PRJEB44801	This study	91	29144	4554614	419
201804246	2018	France	Shigella flexneri	4a	S3-PG7	Routine	630	1	192	1530	1538	ESC_MA3912AA	ERR5896761	PRJEB44801	This study	91	25149	4518961	461
201704258	2017	France	Shigella sonnei		Lineage III	Routine	152	1	305	305	305	ESC_QA6598AA	ERR5979214	PRJEB44801	This study	92	25723	4698304	401
201810349	2018	France	Shigella sonnei		Lineage III	Routine	152	1	305	305	305	ESC_PA8594AA	ERR5966523	PRJEB44801	This study	92	21266	4408199	427
201907510	2019	France	Shigella sonnei		Lineage III	Routine	152	1	305	305	305	ESC_PA9346AA	ERR5975930	PRJEB44801	This study	92	19217	4378471	459
201801897	2018	France	Shigella sonnei		Lineage III	Routine	152	1	305	305	305	ESC_QA1001AA	ERR5978061	PRJEB44801	This study	92	22616	4565204	459
201908723	2019	France	Shigella sonnei		Lineage III	Routine	152	1	305	305	305	ESC_PA9559AA	ERR5976022	PRJEB44801	This study	92	19664	4519749	470
201901289	2019	France	Shigella sonnei		Lineage III	Routine	152	1	305	305	305	ESC_PA8876AA	ERR5966691	PRJEB44801	This study	92	19450	4647479	482
201900021	2019	France	Shigella sonnei		Lineage III	Routine	152	1	305	305	305	ESC_PA8728AA	ERR5966610	PRJEB44801	This study	92	20147	4548836	494
201900891	2019	France	Shigella sonnei		Lineage III	Routine	152	1	305	305	305	ESC_PA8823AA	ERR5966656	PRJEB44801	This study	92	20616	4652989	501
201904458	2019	France	Shigella sonnei		Lineage III	Routine	152	1	305	305	305	ESC_PA9148AA	ERR5970006	PRJEB44801	This study	92	18982	4464294	516
201806776	2018	France	Shigella sonnei		Lineage III	Routine	152	1	305	305	305	ESC_QA1209AA	ERR5978300	PRJEB44801	This study	92	18759	4457815	550
201806836	2018	France	Shigella sonnei		Lineage III	Routine	152	1	305	305	305	ESC_QA1215AA	ERR5978303	PRJEB44801	This study	92	16784	4621663	560
201901299	2019	France	Shigella flexneri	3a	S3-PG2	Routine	245	1	192	204	544	ESC_PA8878AA	ERR5917538	PRJEB44801	This study	92	24721	4286946	422
201803790	2018	France	Shigella sonnei		Lineage III	Routine	152	1	305	305	305	ESC_QA0936AA	ERR5978116	PRJEB44801	This study	93	25752	4519559	395
201701025	2017	France	Shigella sonnei		Lineage III	Routine	152	1	305	305	305	ESC_PA9975AA	ERR5976143	PRJEB44801	This study	93	26006	4756358	433
201810933	2018	France	Shigella sonnei		Lineage III	Routine	152	1	305	305	305	ESC_PA8663AA	ERR5966582	PRJEB44801	This study	93	23385	4690799	446
201803980	2018	France	Shigella sonnei		Lineage III	Routine	152	1	305	305	305	ESC_QA0953AA	ERR5978121	PRJEB44801	This study	93	25093	4790912	446
201900783	2019	France	Shigella sonnei		Lineage III	Routine	152	1	305	305	305	ESC_PA8812AA	ERR5966651	PRJEB44801	This study	93	20936	4589407	459
201707302	2017	France	Shigella sonnei		Lineage III	Routine	152	1	305	305	305	ESC_QA0388AA	ERR5976582	PRJEB44801	This study	93	21263	4559767	472
201807837	2018	France	Shigella sonnei		Lineage III	Routine	152	1	305	305	305	ESC_QA1329AA	ERR5978389	PRJEB44801	This study	93	19101	4432467	490
201806204	2018	France	Shigella sonnei		Lineage III	Routine	152	1	305	305	305	ESC_QA1159AA	ERR5978266	PRJEB44801	This study	93	20962	4477070	511
201710327	2017	France	Shigella sonnei		Lineage III	Routine	152	1	305	305	305	ESC_QA0473AA	ERR5976686	PRJEB44801	This study	93	18774	4419674	524
201904459	2019	France	Shigella sonnei		Lineage III	Routine	152	1	305	305	305	ESC_PA9149AA	ERR5970007	PRJEB44801	This study	93	17970	4671699	549
201905530	2020	France	Shigella flexneri	3a	S3-PG2	Routine	245	1	192	204	544	ESC_TA7491AA	ERR5961538	PRJEB44801	This study	93	26720	4394271	400
201904879	2020	France	Shigella flexneri	3a	S3-PG2	Routine	245	1	192	204	544	ESC_TA7492AA	ERR5961537	PRJEB44801	This study	93	26193	4388035	401
201711261	2017	France	Shigella flexneri	2a	S3-PG3	Routine	245	1	192	192	192	ESC_PA7655AA	ERR5908886	PRJEB44801	This study	93	28621	4397498	400
202001940	2020	France	Shigella flexneri	2a	S3-PG3	Routine	245	1	192	192	192	ESC_RA3577AA	ERR5956255	PRJEB44801	This study	93	27851	4584345	464
201902066	2019	France	Shigella sonnei		Lineage III	Routine	152	1	305	305	305	ESC_PA8939AA	ERR5969911	PRJEB44801	This study	94	25362	4753875	426
201809774	2018	France	Shigella sonnei		Lineage III	Routine	152	1	305	305	305	ESC_PA8529AA	ERR5962081	PRJEB44801	This study	94	21910	4444831	441
201807629	2018	France	Shigella sonnei		Lineage III	Routine	152	1	305	305	305	ESC_QA1296AA	ERR5978366	PRJEB44801	This study	94	21375	4493730	449
202001057	2020	France	Shigella sonnei		Lineage III	Routine	152	1	305	305	305	ESC_UA3023AA	ERR5981020	PRJEB44801	This study	94	23736	4634459	451
201707523	2017	France	Shigella sonnei		Lineage III	Routine	152	1	305	305	305	ESC_QA0403AA	ERR5976596	PRJEB44801	This study	94	21397	4653601	457
201905024	2019	France	Shigella sonnei		Lineage III	Routine	152	1	305	305	305	ESC_PA9093AA	ERR5970023	PRJEB44801	This study	94	22029	4693199	473
201701853	2017	France	Shigella sonnei		Lineage III	Routine	152	1	305	305	305	ESC_QA0019AA	ERR5976187	PRJEB44801	This study	94	20228	4607480	480
201706074	2017	France	Shigella sonnei		Lineage III	Routine	152	1	305	305	305	ESC_QA0319AA	ERR5976565	PRJEB44801	This study	94	19091	4721454	559
201809966	2018	France	Shigella boydii	2	S1b	Routine	145	1	1465	1465	1465	ESC_PA8551AA	ERR5888601	PRJEB44801	This study	94	20618	4329655	429
201806427	2018	France	Shigella boydii	2	S1b	Routine	145	1	1465	1465	1465	ESC_QA1178AA	ERR5888585	PRJEB44801	This study	94	17813	4218979	501
201707423	2017	France	Shigella flexneri	1b	S3-PG1	Routine	245	1	192	192	237	ESC_PA7566AA	ERR5908519	PRJEB44801	This study	94	23584	4395745	460
201704358	2017	France	Shigella flexneri	3a	S3-PG2	Routine	245	1	192	204	544	ESC_PA7501AA	ERR5908458	PRJEB44801	This study	94	22903	4390070	447
201904889	2019	France	Shigella flexneri	3a	S3-PG2	Routine	245	1	192	204	544	ESC_PA9164AA	ERR5919356	PRJEB44801	This study	94	20713	4326763	479
201900034	2019	France	Shigella flexneri	3a	S3-PG2	Routine	245	1	192	204	544	ESC_PA8733AA	ERR5917479	PRJEB44801	This study	94	20327	4350197	489
201701914	2017	France	Shigella flexneri	2a	S3-PG3	Routine	245	1	192	192	192	ESC_PA7436AA	ERR5896708	PRJEB44801	This study	94	29301	4466978	393
201901110	2019	France	Shigella flexneri	2a	S3-PG3	Routine	245	1	192	192	192	ESC_PA8852AA	ERR5917527	PRJEB44801	This study	94	27510	4558868	434
201904377	2019	France	Shigella flexneri	2a	S3-PG3	Routine	245	1	192	192	192	ESC_PA9144AA	ERR5919350	PRJEB44801	This study	94	21208	4458972	527
201704312	2017	France	Shigella flexneri	Yv	S3-PG3	Routine	245	1	192	192	192	ESC_OA6733AA	ERR5896723	PRJEB44801	This study	94	29301	4698748	410
201900256	2019	France	Shigella flexneri	3a	S3-PG4	Routine	628	1	192	543	543	ESC_PA8745AA	ERR5917486	PRJEB44801	This study	94	37649	4508194	302
201810830	2018	France	Shigella sonnei		Lineage I	Routine	1502	1	305	305	394	ESC_PA8646AA	ERR5966568	PRJEB44801	This study	95	24983	4896576	465
201811368	2018	France	Shigella sonnei		Lineage III	Routine	152	1	305	305	305	ESC_PA8715AA	ERR5966604	PRJEB44801	This study	95	25375	4501703	404
201807846	2018	France	Shigella sonnei		Lineage III	Routine	152	1	305	305	305	ESC_QA1334AA	ERR5978391	PRJEB44801	This study	95	20969	4401111	438
201807845	2018	France	Shigella sonnei		Lineage III	Routine	152	1	305	305	305	ESC_QA1332AA	ERR5978390	PRJEB44801	This study	95	19646	4365553	457
201707593	2017	France	Shigella sonnei		Lineage III	Routine	152	1	305	305	305	ESC_QA0404AA	ERR5976597	PRJEB44801	This study	95	22255	4679812	478
201705133	2017	France	Shigella sonnei		Lineage III	Routine	152	1	305	305	305	ESC_QA0273AA	ERR5976277	PRJEB44801	This study	95	23710	4861670	487
201902706	2019	France	Shigella sonnei		Lineage III	Routine	152	1	305	305	305	ESC_PA9033AA	ERR5969961	PRJEB44801	This study	95	20696	4632467	504
201709884	2017	France	Shigella sonnei		Lineage III	Routine	152	1	305	305	305	ESC_QA0356AA	ERR5976665	PRJEB44801	This study	95	17827	4487532	532
201706070	2017	France	Shigella sonnei		Lineage III	Routine	152	1	305	305	305	ESC_QA0315AA	ERR5976562	PRJEB44801	This study	95	16598	4732733	656
201809628	2018	France	Shigella boydii	11	S1b	Routine	5475	1	1465	1465	1465	ESC_MA1881AA	ERR5888596	PRJEB44801	This study	95	19199	4381946	628
201900919	2019	France	Shigella flexneri	1b	S3-PG1	Routine	245	1	192	192	237	ESC_PA8827AA	ERR5917522	PRJEB44801	This study	95	24252	4269840	380
201900595	2019	France	Shigella flexneri	2a	S3-PG3	Routine	245	1	192	192	192	ESC_PA8688AA	ERR5917506	PRJEB44801	This study	95	31389	4488967	347
201811001	2018	France	Shigella flexneri	2a	S3-PG3	Routine	245	1	192	192	192	ESC_PA8669AA	ERR5917459	PRJEB44801	This study	95	29301	4487065	390
201900810	2019	France	Shigella flexneri	2a	S3-PG3	Routine	245	1	192	192	192	ESC_PA8818AA	ERR5917519	PRJEB44801	This study	95	24036	4448312	469
201807960	2018	France	Shigella flexneri	2b	S3-PG3	Routine	245	1	192	192	192	ESC_QA1346AA	ERR5954565	PRJEB44801	This study	95	24410	4461732	462
201806254	2018	France	Shigella sonnei		Lineage II	Routine	152	1	305	305	305	ESC_QA1176AA	ERR5978268	PRJEB44801	This study	96	21999	4516777	436
201701936	2017	France	Shigella sonnei		Lineage III	Routine	152	1	305	305	305	ESC_QA6438AA	ERR5979140	PRJEB44801	This study	96	23963	4446028	410
201908759	2019	France	Shigella sonnei		Lineage III	Routine	152	1	305	305	305	ESC_PA9563AA	ERR5976027	PRJEB44801	This study	96	23497	4594428	426
201800662	2020	France	Shigella sonnei		Lineage III	Routine	152	1	305	305	305	ESC_QA0830AA	ERR5978035	PRJEB44801	This study	96	24203	4651648	450
201900037	2019	France	Shigella sonnei		Lineage III	Routine	152	1	305	305	305	ESC_PA8734AA	ERR5966612	PRJEB44801	This study	96	21266	4529663	495
201901543	2019	France	Shigella sonnei		Lineage III	Routine	152	1	305	305	305	ESC_PA8898AA	ERR5966705	PRJEB44801	This study	96	19084	4529411	515
201806253	2018	France	Shigella sonnei		Lineage III	Routine	152	1	305	305	305	ESC_QA1160AA	ERR5978267	PRJEB44801	This study	96	19894	4636293	519
201704484	2017	France	Shigella flexneri	6 var boydii 88	S1b	Routine	145	1	1465	1465	11126	ESC_PA7504AA	ERR5908460	PRJEB44801	This study	96	18939	4403259	477
201902422	2019	France	Shigella flexneri	1b	S3-PG1	Routine	245	1	192	192	237	ESC_PA8977AA	ERR5919270	PRJEB44801	This study	96	31435	4472405	377
201911424	2019	France	Shigella flexneri	3a	S3-PG2	Routine	245	1	192	204	544	ESC_PA7347AA	ERR5896804	PRJEB44801	This study	96	21766	4361006	451
201902636	2019	France	Shigella flexneri	2a	S3-PG3	Routine	245	1	192	192	192	ESC_PA9018AA	ERR5919282	PRJEB44801	This study	96	21736	4386402	471
201806295	2018	France	Shigella sonnei		Lineage III	Routine	152	1	305	305	305	ESC_QA1167AA	ERR5978273	PRJEB44801	This study	97	25905	4444422	379
201702491	2017	France	Shigella sonnei		Lineage III	Routine	152	1	305	305	305	ESC_QA0060AA	ERR5976219	PRJEB44801	This study	97	25375	4572570	409
201702490	2017	France	Shigella sonnei		Lineage III	Routine	152	1	305	305	305	ESC_QA0059AA	ERR5976218	PRJEB44801	This study	97	25070	4618903	419
201707380	2017	France	Shigella sonnei		Lineage III	Routine	152	1	305	305	305	ESC_QA0393AA	ERR5976587	PRJEB44801	This study	97	23909	4446419	425
201800879	2020	France	Shigella sonnei		Lineage III	Routine	152	1	305	305	305	ESC_QA0844AA	ERR5978042	PRJEB44801	This study	97	24065	4626123	439
201803568	2018	France	Shigella sonnei		Lineage III	Routine	152	1	305	305	305	ESC_QA0931AA	ERR5978110	PRJEB44801	This study	97	23977	4545564	447
201904961	2019	France	Shigella sonnei		Lineage III	Routine	152	1	305	305	305	ESC_PA9171AA	ERR5970019	PRJEB44801	This study	97	21268	4647238	469
201807963	2018	France	Shigella sonnei		Lineage III	Routine	152	1	305	305	305	ESC_MA3908AA	ERR5962001	PRJEB44801	This study	97	21903	4685960	473
201807688	2018	France	Shigella sonnei		Lineage III	Routine	152	1	305	305	305	ESC_QA1305AA	ERR5978374	PRJEB44801	This study	97	19957	4513394	479
201703907	2017	France	Shigella sonnei		Lineage III	Routine	152	1	305	305	305	ESC_QA8681AA	ERR5979189	PRJEB44801	This study	97	23526	4853154	492
201901088	2019	France	Shigella sonnei		Lineage III	Routine	152	1	305	305	305	ESC_PA8848AA	ERR5966675	PRJEB44801	This study	97	20170	4639901	505
201808057	2018	France	Shigella sonnei		Lineage III	Routine	152	1	305	305	305	ESC_QA1349AA	ERR5978405	PRJEB44801	This study	97	17119	4504853	528
201901374	2019	France	Shigella sonnei		Lineage III	Routine	152	1	305	305	305	ESC_PA8790AA	ERR5966695	PRJEB44801	This study	97	16740	4535988	545
201801543	2018	France	Shigella boydii	4	S1b	Routine	145	1	1465	1465	1465	ESC_QA0866AA	ERR5888573	PRJEB44801	This study	97	21019	4418791	425
201901094	2019	France	Shigella flexneri	6 var boydii 88	S1b	Routine	145	1	1465	1465	11126	ESC_PA8851AA	ERR5917526	PRJEB44801	This study	97	18136	4431623	532
201802971	2018	France	Shigella flexneri	1b	S3-PG1	Routine	245	1	192	192	237	ESC_PA7828AA	ERR5909041	PRJEB44801	This study	97	29883	4442013	362
201802384	2018	France	Shigella flexneri	2a	S3-PG3	Routine	245	1	192	192	192	ESC_PA7815AA	ERR5909028	PRJEB44801	This study	97	31392	4484485	380
201807968	2018	France	Shigella flexneri	2a	S3-PG3	Routine	245	1	192	192	192	ESC_QA1348AA	ERR5954567	PRJEB44801	This study	97	28635	4404388	405
201707087	2017	France	Shigella flexneri	2a	S3-PG3	Routine	245	1	192	192	192	ESC_PA7552AA	ERR5908508	PRJEB44801	This study	97	25196	4402589	427
201902697	2019	France	Shigella flexneri	2a	S3-PG3	Routine	245	1	192	192	192	ESC_PA9026AA	ERR5919287	PRJEB44801	This study	97	22684	4407684	496
201811450	2018	France	Shigella sonnei		Lineage II	Routine	152	1	305	305	305	ESC_PA8724AA	ERR5966608	PRJEB44801	This study	98	19905	4645732	522
201802944	2018	France	Shigella sonnei		Lineage III	Routine	152	1	305	305	305	ESC_QA1030AA	ERR5978086	PRJEB44801	This study	98	25362	4582594	419
201803921	2018	France	Shigella sonnei		Lineage III	Routine	152	1	305	305	305	ESC_QA0941AA	ERR5978119	PRJEB44801	This study	98	23727	4565294	420
201701125	2017	France	Shigella sonnei		Lineage III	Routine	152	1	305	305	305	ESC_PA9920AA	ERR5976145	PRJEB44801	This study	98	23811	4685791	431
201908718	2019	France	Shigella sonnei		Lineage III	Routine	152	1	305	305	305	ESC_PA9555AA	ERR5976021	PRJEB44801	This study	98	22029	4550832	433
201911428	2019	France	Shigella sonnei		Lineage III	Routine	152	1	305	305	305	ESC_PA7346AA	ERR5962146	PRJEB44801	This study	98	22875	4568763	446
201800864	2020	France	Shigella sonnei		Lineage III	Routine	152	1	305	305	305	ESC_QA0843AA	ERR5978041	PRJEB44801	This study	98	24201	4769601	446
201704301	2017	France	Shigella sonnei		Lineage III	Routine	152	1	305	305	305	ESC_QA6678AA	ERR5979217	PRJEB44801	This study	98	23981	4730830	452
201807832	2018	France	Shigella sonnei		Lineage III	Routine	152	1	305	305	305	ESC_QA1325AA	ERR5978385	PRJEB44801	This study	98	19959	4473470	475
201904378	2019	France	Shigella sonnei		Lineage III	Routine	152	1	305	305	305	ESC_PA9146AA	ERR5970003	PRJEB44801	This study	98	17775	4341254	505
201806891	2018	France	Shigella sonnei		Lineage III	Routine	152	1	305	305	305	ESC_QA1217AA	ERR5978306	PRJEB44801	This study	98	18172	4530624	506
201806929	2018	France	Shigella sonnei		Lineage III	Routine	152	1	305	305	305	ESC_QA1221AA	ERR5978310	PRJEB44801	This study	98	18111	4372116	515
201706147	2017	France	Shigella sonnei		Lineage III	Routine	152	1	305	305	305	ESC_QA0325AA	ERR5976571	PRJEB44801	This study	98	18263	4571526	554
201808429	2018	France	Shigella sonnei		Lineage III	Routine	152	1	305	305	305	ESC_QA1381AA	ERR5978422	PRJEB44801	This study	98	17981	4794021	556
201809917	2018	France	Shigella flexneri	6 var boydii 88	S1b	Routine	145	1	1465	1465	11126	ESC_PA8549AA	ERR5917433	PRJEB44801	This study	98	19695	4391440	474
201801492	2018	France	Shigella flexneri	1b	S3-PG1	Routine	245	1	192	192	237	ESC_PA7633AA	ERR5908978	PRJEB44801	This study	98	28916	4372357	380
201811036	2018	France	Shigella sonnei		Lineage III	Routine	152	1	305	305	305	ESC_PA8671AA	ERR5966587	PRJEB44801	This study	99	25736	4458227	388
201805144	2018	France	Shigella sonnei		Lineage III	Routine	152	1	305	305	305	ESC_QA1059AA	ERR5978164	PRJEB44801	This study	99	23736	4459456	391
201907379	2019	France	Shigella sonnei		Lineage III	Routine	152	1	305	305	305	ESC_PA9342AA	ERR5975926	PRJEB44801	This study	99	22574	4500414	400
201800113	2020	France	Shigella sonnei		Lineage III	Routine	152	1	305	305	305	ESC_QA0746AA	ERR5976912	PRJEB44801	This study	99	25389	4549539	404
201708972	2017	France	Shigella sonnei		Lineage III	Routine	152	1	305	305	305	ESC_QA0760AA	ERR5976813	PRJEB44801	This study	99	21902	4386523	407
201703446	2017	France	Shigella sonnei		Lineage III	Routine	152	1	305	305	305	ESC_QA6494AA	ERR5979180	PRJEB44801	This study	99	25389	4582023	418
201801473	2018	France	Shigella sonnei		Lineage III	Routine	152	1	305	305	305	ESC_QA0863AA	ERR5978054	PRJEB44801	This study	99	23497	4643044	426
201910819	2020	France	Shigella sonnei		Lineage III	Routine	152	1	305	305	305	ESC_QA0560AA	ERR5976933	PRJEB44801	This study	99	23756	4601741	427
201706375	2017	France	Shigella sonnei		Lineage III	Routine	152	1	305	305	305	ESC_QA1418AA	ERR5979229	PRJEB44801	This study	99	23718	4693700	431
201802398	2018	France	Shigella sonnei		Lineage III	Routine	152	1	305	305	305	ESC_QA1012AA	ERR5978070	PRJEB44801	This study	99	23788	4554747	437
201702545	2017	France	Shigella sonnei		Lineage III	Routine	152	1	305	305	305	ESC_QA0068AA	ERR5976226	PRJEB44801	This study	99	22707	4621352	438
201800449	2020	France	Shigella sonnei		Lineage III	Routine	152	1	305	305	305	ESC_QA0825AA	ERR5978033	PRJEB44801	This study	99	25363	4743247	439
202001914	2020	France	Shigella sonnei		Lineage III	Routine	152	1	305	305	305	ESC_RA3576AA	ERR5981030	PRJEB44801	This study	99	22502	4562638	451
201903202	2019	France	Shigella sonnei		Lineage III	Routine	152	1	305	305	305	ESC_PA9069AA	ERR5969971	PRJEB44801	This study	99	20462	4711776	485
201902700	2019	France	Shigella sonnei		Lineage III	Routine	152	1	305	305	305	ESC_PA9028AA	ERR5969955	PRJEB44801	This study	99	19636	4600989	508
201901053	2019	France	Shigella sonnei		Lineage III	Routine	152	1	305	305	305	ESC_PA8842AA	ERR5966669	PRJEB44801	This study	99	17934	4602297	516
201902607	2019	France	Shigella sonnei		Lineage III	Routine	152	1	305	305	305	ESC_PA9013AA	ERR5969950	PRJEB44801	This study	99	18116	4567096	530
201705047	2017	France	Shigella flexneri	1b	S3-PG1	Routine	245	1	192	192	237	ESC_PA7522AA	ERR5908479	PRJEB44801	This study	99	32891	4471461	369
201808587	2018	France	Shigella flexneri	1b	S3-PG1	Routine	245	1	192	192	237	ESC_QA1398AA	ERR5954585	PRJEB44801	This study	99	24525	4267524	402
201800758	2018	France	Shigella flexneri	1b	S3-PG1	Routine	7384	1	192	192	237	ESC_PA7727AA	ERR5908956	PRJEB44801	This study	99	20743	4311969	466
201706477	2017	France	Shigella flexneri	2a	S3-PG3	Routine	245	1	192	192	192	ESC_QA1423AA	ERR5954498	PRJEB44801	This study	99	30557	4445128	362
201900799	2019	France	Shigella flexneri	2a	S3-PG3	Routine	6200	1	192	192	192	ESC_PA8816AA	ERR5917517	PRJEB44801	This study	99	26854	4446726	420
201900221	2019	France	Shigella flexneri	Y	S3-PG3	Routine	245	1	192	192	192	ESC_PA8744AA	ERR5917485	PRJEB44801	This study	99	30555	4392744	367
201909776	2019	France	Shigella sonnei		Lineage II	Routine	152	1	305	305	305	ESC_PA9640AA	ERR5976077	PRJEB44801	This study	100	25790	4663360	399
201804168	2018	France	Shigella sonnei		Lineage III	Routine	152	1	305	305	305	ESC_QA0945AA	ERR5978126	PRJEB44801	This study	100	22395	4493710	408
201811064	2018	France	Shigella sonnei		Lineage III	Routine	152	1	305	305	305	ESC_PA8674AA	ERR5966589	PRJEB44801	This study	100	21542	4414758	409
201702493	2017	France	Shigella sonnei		Lineage III	Routine	152	1	305	305	305	ESC_QA0065AA	ERR5976221	PRJEB44801	This study	100	25365	4574134	410
201704371	2017	France	Shigella sonnei		Lineage III	Routine	152	1	305	305	305	ESC_QA6684AA	ERR5979223	PRJEB44801	This study	100	22946	4594263	437
201808491	2018	France	Shigella sonnei		Lineage III	Routine	152	1	305	305	305	ESC_QA1389AA	ERR5978428	PRJEB44801	This study	100	21263	4586055	438
201900295	2019	France	Shigella sonnei		Lineage III	Routine	152	1	305	305	305	ESC_PA8752AA	ERR5966620	PRJEB44801	This study	100	22779	4779572	448
201902067	2019	France	Shigella sonnei		Lineage III	Routine	152	1	305	305	305	ESC_PA8941AA	ERR5969912	PRJEB44801	This study	100	24710	4739493	451
201911426	2019	France	Shigella sonnei		Lineage III	Routine	152	1	305	305	305	ESC_PA7349AA	ERR5962145	PRJEB44801	This study	100	21237	4577604	460
201900067	2019	France	Shigella sonnei		Lineage III	Routine	152	1	305	305	305	ESC_PA8738AA	ERR5966614	PRJEB44801	This study	100	19853	4405457	462
201705123	2017	France	Shigella sonnei		Lineage III	Routine	152	1	305	305	305	ESC_QA0272AA	ERR5976275	PRJEB44801	This study	100	22029	4578307	465
201901106	2019	France	Shigella sonnei		Lineage III	Routine	152	1	305	305	305	ESC_PA8853AA	ERR5966676	PRJEB44801	This study	100	20203	4409756	468
201807953	2018	France	Shigella sonnei		Lineage III	Routine	152	1	305	305	305	ESC_QA1344AA	ERR5978400	PRJEB44801	This study	100	20947	4434309	468
201707483	2017	France	Shigella sonnei		Lineage III	Routine	152	1	305	305	305	ESC_QA0399AA	ERR5976593	PRJEB44801	This study	100	21397	4612442	474
201806155	2018	France	Shigella sonnei		Lineage III	Routine	152	1	305	305	305	ESC_QA1152AA	ERR5978262	PRJEB44801	This study	100	17526	4604197	497
201808038	2018	France	Shigella sonnei		Lineage III	Routine	152	1	305	305	305	ESC_QA1350AA	ERR5978404	PRJEB44801	This study	100	16662	4463199	557
201801060	2018	France	Shigella flexneri	6 var boydii 88	S1b	Routine	145	1	1465	1465	11126	ESC_PA7735AA	ERR5908965	PRJEB44801	This study	100	19626	4420285	493
201809322	2018	France	Shigella flexneri	6 var boydii 88	S1b	Routine	145	1	1465	1465	11126	ESC_PA8337AA	ERR5909119	PRJEB44801	This study	100	19746	4473882	517
201704488	2017	France	Shigella flexneri	1b	S3-PG1	Routine	245	1	192	192	237	ESC_PA7507AA	ERR5908461	PRJEB44801	This study	100	29890	4434746	372
201801494	2018	France	Shigella flexneri	3a	S3-PG2	Routine	6369	1	192	204	544	ESC_PA7634AA	ERR5908979	PRJEB44801	This study	100	27412	4373231	396
201701882	2017	France	Shigella flexneri	3b	S3-PG2	Routine	245	1	192	204	544	ESC_PA9795AA	ERR5951463	PRJEB44801	This study	100	27412	4350559	416
201703445	2017	France	Shigella flexneri	2a	S3-PG3	Routine	245	1	192	192	192	ESC_PA7476AA	ERR5908432	PRJEB44801	This study	100	32379	4461696	381
201907543	2019	France	Shigella flexneri	2a	S3-PG3	Routine	245	1	192	192	192	ESC_PA9352AA	ERR5951474	PRJEB44801	This study	100	22159	4329073	434
201801671	2018	France	Shigella flexneri	4a	S3-PG7	Routine	630	1	192	1530	1538	ESC_OA6746AA	ERR5896749	PRJEB44801	This study	100	21727	4435809	463
201810234	2018	France	Shigella sonnei		Lineage II	Routine	152	1	305	305	305	ESC_PA8584AA	ERR5966522	PRJEB44801	This study	101	22729	4721222	493
201903555	2019	France	Shigella sonnei		Lineage II	Routine	152	1	305	305	305	ESC_PA9101AA	ERR5969989	PRJEB44801	This study	101	20385	4522463	508
201707500	2017	France	Shigella sonnei		Lineage III	Routine	152	1	305	305	305	ESC_QA0401AA	ERR5976594	PRJEB44801	This study	101	23908	4545931	404
201902070	2019	France	Shigella sonnei		Lineage III	Routine	152	1	305	305	305	ESC_PA8944AA	ERR5969914	PRJEB44801	This study	101	25752	4533047	408
201707335	2017	France	Shigella sonnei		Lineage III	Routine	152	1	305	305	305	ESC_QA0391AA	ERR5976585	PRJEB44801	This study	101	21829	4384267	418
201702487	2017	France	Shigella sonnei		Lineage III	Routine	152	1	305	305	305	ESC_QA0057AA	ERR5976215	PRJEB44801	This study	101	25093	4573478	419
201806629	2018	France	Shigella sonnei		Lineage III	Routine	152	1	305	305	305	ESC_QA1195AA	ERR5978291	PRJEB44801	This study	101	22959	4586490	427
201806296	2018	France	Shigella sonnei		Lineage III	Routine	152	1	305	305	305	ESC_QA1168AA	ERR5978274	PRJEB44801	This study	101	21397	4530626	437
201806658	2018	France	Shigella sonnei		Lineage III	Routine	152	1	305	305	305	ESC_QA1196AA	ERR5978292	PRJEB44801	This study	101	23498	4631642	438
201808574	2018	France	Shigella sonnei		Lineage III	Routine	152	1	305	305	305	ESC_QA1397AA	ERR5978432	PRJEB44801	This study	101	21902	4373057	439
201807738	2018	France	Shigella sonnei		Lineage III	Routine	152	1	305	305	305	ESC_QA1309AA	ERR5978376	PRJEB44801	This study	101	19665	4376706	451
201801191	2018	France	Shigella sonnei		Lineage III	Routine	152	1	305	305	305	ESC_QA0855AA	ERR5978048	PRJEB44801	This study	101	22708	4540938	453
201710257	2017	France	Shigella sonnei		Lineage III	Routine	152	1	305	305	305	ESC_QA0472AA	ERR5976683	PRJEB44801	This study	101	21902	4488805	460
201907593	2019	France	Shigella sonnei		Lineage III	Routine	152	1	305	305	305	ESC_PA9356AA	ERR5975936	PRJEB44801	This study	101	19665	4584606	471
201910940	2019	France	Shigella sonnei		Lineage III	Routine	152	1	305	305	305	ESC_QA0579AA	ERR5976951	PRJEB44801	This study	101	20974	4716915	479
201806421	2018	France	Shigella sonnei		Lineage III	Routine	5517	1	305	305	305	ESC_QA1177AA	ERR5978283	PRJEB44801	This study	101	20955	4476381	480
201807880	2018	France	Shigella sonnei		Lineage III	Routine	152	1	305	305	305	ESC_QA1336AA	ERR5978395	PRJEB44801	This study	101	20639	4655234	484
201900492	2019	France	Shigella sonnei		Lineage III	Routine	152	1	305	305	305	ESC_PA8775AA	ERR5966634	PRJEB44801	This study	101	20906	4704820	502
201901405	2019	France	Shigella sonnei		Lineage III	Routine	152	1	305	305	305	ESC_PA8792AA	ERR5966697	PRJEB44801	This study	101	16626	4614436	554
201803890	2018	France	Shigella boydii	2	S1b	Routine	145	1	1465	1465	1465	ESC_QA0929AA	ERR5888579	PRJEB44801	This study	101	20374	4275727	426
201809846	2018	France	Shigella boydii	2	S1b	Routine	145	1	1465	1465	1465	ESC_PA8538AA	ERR5888598	PRJEB44801	This study	101	20472	4324556	435
201704290	2017	France	Shigella flexneri	6 var boydii 88	S1b	Routine	145	1	1465	1465	11126	ESC_PA7502AA	ERR5908456	PRJEB44801	This study	101	20286	4391374	465
201700477	2017	France	Shigella dysenteriae	2	S2d	Routine	147	1	4118	4191	11651	ESC_GA4796AA	ERR5982186	PRJEB44801	This study	101	24497	4823764	552
201707512	2017	France	Shigella flexneri	1b	S3-PG1	Routine	245	1	192	192	237	ESC_PA7567AA	ERR5908523	PRJEB44801	This study	101	26326	4211117	363
202000977	2020	France	Shigella flexneri	1b	S3-PG1	Routine	7384	1	192	192	237	ESC_QA6775AA	ERR5954614	PRJEB44801	This study	101	22988	4378406	451
201809759	2018	France	Shigella flexneri	1c	S3-PG1	Routine	245	1	192	192	237	ESC_PA8525AA	ERR5909142	PRJEB44801	This study	101	30178	4457916	381
201801478	2018	France	Shigella flexneri	2a	S3-PG3	Routine	245	1	192	192	192	ESC_PA7632AA	ERR5908977	PRJEB44801	This study	101	33791	4586792	372
201703726	2017	France	Shigella flexneri	2a	S3-PG3	Routine	245	1	192	192	192	ESC_PA7488AA	ERR5908443	PRJEB44801	This study	101	30352	4583080	377
202003529	2020	France	Shigella flexneri	2a	S3-PG3	Routine	245	1	192	192	192	ESC_RA9738AA	ERR5956301	PRJEB44801	This study	101	21640	4474637	495
201808609	2018	France	Shigella flexneri	2b	S3-PG3	Routine	245	1	192	192	192	ESC_QA1404AA	ERR5954587	PRJEB44801	This study	101	30352	4515176	377
201704354	2017	France	Shigella sonnei		Lineage III	Routine	152	1	305	305	305	ESC_QA6682AA	ERR5979222	PRJEB44801	This study	102	22929	4662646	435
201804196	2018	France	Shigella sonnei		Lineage III	Routine	152	1	305	305	305	ESC_QA0944AA	ERR5978127	PRJEB44801	This study	102	22245	4577630	438
201901175	2019	France	Shigella sonnei		Lineage III	Routine	152	1	305	305	305	ESC_PA8856AA	ERR5966678	PRJEB44801	This study	102	22253	4516965	439
201803991	2018	France	Shigella sonnei		Lineage III	Routine	152	1	305	305	305	ESC_QA0942AA	ERR5978122	PRJEB44801	This study	102	25362	4778715	441
202005399	2020	France	Shigella sonnei		Lineage III	Routine	152	1	305	305	305	ESC_UA3025AA	ERR5981101	PRJEB44801	This study	102	22943	4484505	443
201702539	2017	France	Shigella sonnei		Lineage III	Routine	152	1	305	305	305	ESC_QA0067AA	ERR5976223	PRJEB44801	This study	102	23733	4730437	446
201701805	2017	France	Shigella sonnei		Lineage III	Routine	152	1	305	305	305	ESC_PA9798AA	ERR5976180	PRJEB44801	This study	102	21905	4652152	460
201809690	2018	France	Shigella sonnei		Lineage III	Routine	152	1	305	305	305	ESC_PA8515AA	ERR5962075	PRJEB44801	This study	102	20494	4677946	464
201901052	2019	France	Shigella sonnei		Lineage III	Routine	152	1	305	305	305	ESC_PA8841AA	ERR5966668	PRJEB44801	This study	102	19031	4696450	513
201900829	2019	France	Shigella sonnei		Lineage III	Routine	152	1	305	305	305	ESC_PA8820AA	ERR5966653	PRJEB44801	This study	102	18736	4678971	539
201706135	2017	France	Shigella sonnei		Lineage III	Routine	152	1	305	305	305	ESC_QA0324AA	ERR5976569	PRJEB44801	This study	102	17980	4626608	552
201902579	2019	France	Shigella sonnei		Lineage III	Routine	152	1	305	305	305	ESC_PA9011AA	ERR5969949	PRJEB44801	This study	102	19828	4757657	582
201809856	2018	France	Shigella flexneri	6 var boydii 88	S1b	Routine	145	1	1465	1465	11126	ESC_PA8540AA	ERR5909147	PRJEB44801	This study	102	20041	4367436	462
201808538	2018	France	Shigella flexneri	6 var boydii 88	S1b	Routine	145	1	1465	1465	11126	ESC_QA1394AA	ERR5954584	PRJEB44801	This study	102	17207	4365841	479
201910180	2019	France	Shigella flexneri	6 var boydii 88	S1b	Routine	145	1	1465	1465	11126	ESC_QA0487AA	ERR5952649	PRJEB44801	This study	102	19365	4458386	516
201803393	2018	France	Shigella flexneri	6 var Hertfordshire	S1b	Routine	145	1	1465	1465	11126	ESC_PA7841AA	ERR5909053	PRJEB44801	This study	102	18822	4277827	470
201903530	2019	France	Shigella flexneri	1b	S3-PG1	Routine	245	1	192	192	237	ESC_PA9100AA	ERR5919322	PRJEB44801	This study	102	22326	4396496	491
201900654	2019	France	Shigella flexneri	4av	S3-PG1	Routine	245	1	192	192	327	ESC_OA5822AA	ERR5896781	PRJEB44801	This study	102	22086	4433340	448
201901295	2019	France	Shigella flexneri	7b	S3-PG1	Routine	245	1	192	192	237	ESC_PA8879AA	ERR5917537	PRJEB44801	This study	102	24833	4331877	409
201809361	2018	France	Shigella flexneri	3a	S3-PG2	Routine	245	1	192	204	544	ESC_PA8374AA	ERR5909123	PRJEB44801	This study	102	29667	4490196	374
201802972	2018	France	Shigella flexneri	2a	S3-PG3	Routine	245	1	192	192	192	ESC_PA7831AA	ERR5909042	PRJEB44801	This study	102	28622	4437305	387
201900589	2019	France	Shigella flexneri	2a	S3-PG3	Routine	245	1	192	192	192	ESC_PA8779AA	ERR5917501	PRJEB44801	This study	102	24440	4402707	430
201802047	2018	France	Shigella flexneri	2b	S3-PG3	Routine	245	1	192	192	192	ESC_PA7798AA	ERR5909009	PRJEB44801	This study	102	28628	4459124	436
201709779	2017	France	Shigella sonnei		Lineage I	Routine	1502	1	305	305	394	ESC_QA0349AA	ERR5976659	PRJEB44801	This study	103	25761	4831350	478
201900594	2019	France	Shigella sonnei		Lineage III	Routine	152	1	305	305	305	ESC_PA8785AA	ERR5966637	PRJEB44801	This study	103	25731	4497623	386
201803368	2018	France	Shigella sonnei		Lineage III	Routine	152	1	305	305	305	ESC_QA1040AA	ERR5978095	PRJEB44801	This study	103	21710	4385716	398
201908113	2019	France	Shigella sonnei		Lineage III	Routine	152	1	305	305	305	ESC_PA9451AA	ERR5975973	PRJEB44801	This study	103	23004	4475207	401
201702425	2017	France	Shigella sonnei		Lineage III	Routine	152	1	305	305	305	ESC_QA0050AA	ERR5976207	PRJEB44801	This study	103	25362	4613713	409
201805953	2018	France	Shigella sonnei		Lineage III	Routine	152	1	305	305	305	ESC_QA1128AA	ERR5978245	PRJEB44801	This study	103	23971	4442131	422
201802644	2018	France	Shigella sonnei		Lineage III	Routine	152	1	305	305	305	ESC_QA1022AA	ERR5978077	PRJEB44801	This study	103	25362	4776115	439
201900994	2019	France	Shigella sonnei		Lineage III	Routine	152	1	305	305	305	ESC_PA8834AA	ERR5966663	PRJEB44801	This study	103	21016	4582729	462
201902630	2019	France	Shigella sonnei		Lineage III	Routine	152	1	305	305	305	ESC_PA9017AA	ERR5969952	PRJEB44801	This study	103	21983	4583721	468
202000170	2020	France	Shigella sonnei		Lineage III	Routine	152	1	305	305	305	ESC_QA0139AA	ERR5976300	PRJEB44801	This study	103	19871	4579148	489
201709776	2017	France	Shigella sonnei		Lineage III	Routine	152	1	305	305	305	ESC_QA0348AA	ERR5976658	PRJEB44801	This study	103	18746	4782053	533
201706104	2017	France	Shigella sonnei		Lineage III	Routine	152	1	305	305	305	ESC_QA0323AA	ERR5976568	PRJEB44801	This study	103	21902	4864048	544
201801983	2018	France	Shigella boydii	2	S1b	Routine	145	1	1465	1465	1465	ESC_QA0999AA	ERR5888575	PRJEB44801	This study	103	20034	4288560	449
201808490	2018	France	Shigella flexneri	6 var boydii 88	S1b	Routine	145	1	1465	1465	11126	ESC_QA1388AA	ERR5954581	PRJEB44801	This study	103	19147	4437781	492
201901495	2019	France	Shigella flexneri	1a	S3-PG1	Routine	7039	1	192	192	237	ESC_PA8888AA	ERR5917552	PRJEB44801	This study	103	22543	4345448	447
201703147	2017	France	Shigella flexneri	1b	S3-PG1	Routine	7384	1	192	192	237	ESC_PA7469AA	ERR5908424	PRJEB44801	This study	103	27683	4431935	386
201901410	2019	France	Shigella flexneri	1b	S3-PG1	Routine	245	1	192	192	237	ESC_PA8791AA	ERR5917545	PRJEB44801	This study	103	20578	4296014	488
201700910	2017	France	Shigella flexneri	3b	S3-PG2	Routine	245	1	192	204	544	ESC_PA9972AA	ERR5952615	PRJEB44801	This study	103	27792	4372063	405
201805436	2018	France	Shigella sonnei		Lineage II	Routine	152	1	305	305	305	ESC_QA1087AA	ERR5978179	PRJEB44801	This study	104	25160	4487561	416
201901058	2019	France	Shigella sonnei		Lineage II	Routine	152	1	305	305	305	ESC_PA8844AA	ERR5966670	PRJEB44801	This study	104	21646	4579407	470
201810486	2018	France	Shigella sonnei		Lineage III	Routine	152	1	305	305	305	ESC_PA8608AA	ERR5966533	PRJEB44801	This study	104	23614	4449279	397
201810021	2018	France	Shigella sonnei		Lineage III	Routine	152	1	305	305	305	ESC_PA8558AA	ERR5962100	PRJEB44801	This study	104	25382	4646225	398
201805875	2018	France	Shigella sonnei		Lineage III	Routine	152	1	305	305	305	ESC_QA1122AA	ERR5978202	PRJEB44801	This study	104	24714	4738480	429
201701512	2017	France	Shigella sonnei		Lineage III	Routine	152	1	305	305	305	ESC_PA9919AA	ERR5976162	PRJEB44801	This study	104	23711	4662585	430
201901285	2019	France	Shigella sonnei		Lineage III	Routine	152	1	305	305	305	ESC_PA8875AA	ERR5966690	PRJEB44801	This study	104	23683	4584651	436
201711621	2017	France	Shigella sonnei		Lineage III	Routine	152	1	305	305	305	ESC_QA0719AA	ERR5976889	PRJEB44801	This study	104	23978	4608216	437
201707343	2017	France	Shigella sonnei		Lineage III	Routine	152	1	305	305	305	ESC_QA0392AA	ERR5976586	PRJEB44801	This study	104	21542	4375243	439
201902048	2019	France	Shigella sonnei		Lineage III	Routine	152	1	305	305	305	ESC_PA8940AA	ERR5969909	PRJEB44801	This study	104	25362	4854795	443
201704335	2017	France	Shigella sonnei		Lineage III	Routine	152	1	305	305	305	ESC_QA6680AA	ERR5979220	PRJEB44801	This study	104	22029	4699879	451
201806298	2018	France	Shigella sonnei		Lineage III	Routine	152	1	305	305	305	ESC_QA1169AA	ERR5978275	PRJEB44801	This study	104	20171	4517059	477
201801678	2018	France	Shigella sonnei		Lineage III	Routine	152	1	305	305	305	ESC_QA0871AA	ERR5978059	PRJEB44801	This study	104	24729	4695025	478
201807789	2018	France	Shigella sonnei		Lineage III	Routine	152	1	305	305	305	ESC_QA1314AA	ERR5978380	PRJEB44801	This study	104	20754	4477564	497
201909827	2019	France	Shigella sonnei		Lineage III	Routine	152	1	305	305	305	ESC_PA9646AA	ERR5976082	PRJEB44801	This study	104	22872	4787021	512
201904525	2019	France	Shigella sonnei		Lineage III	Routine	152	1	305	305	305	ESC_PA9152AA	ERR5970010	PRJEB44801	This study	104	17738	4482854	542
201810383	2018	France	Shigella sonnei		Lineage III	Routine	152	1	305	305	305	ESC_PA8598AA	ERR5966526	PRJEB44801	This study	104	18699	4763149	559
201907511	2019	France	Shigella flexneri	6 var boydii 88	S1b	Routine	145	1	1465	1465	11126	ESC_PA9347AA	ERR5951473	PRJEB44801	This study	104	16862	4292423	496
201701699	2017	France	Shigella flexneri	1c	S3-PG1	Routine	245	1	192	192	237	ESC_PA9796AA	ERR5951462	PRJEB44801	This study	104	27879	4413474	423
201703903	2017	France	Shigella flexneri	3a	S3-PG2	Routine	245	1	192	204	544	ESC_PA7490AA	ERR5908446	PRJEB44801	This study	104	27792	4418536	414
201900633	2019	France	Shigella flexneri	2a	S3-PG3	Routine	245	1	192	192	192	ESC_PA8692AA	ERR5917508	PRJEB44801	This study	104	25619	4416116	402
201809712	2018	France	Shigella flexneri	2a	S3-PG3	Routine	245	1	192	192	192	ESC_PA8519AA	ERR5909138	PRJEB44801	This study	104	25740	4467448	411
201904909	2019	France	Shigella flexneri	2a	S3-PG3	Routine	245	1	192	192	192	ESC_PA9166AA	ERR5919358	PRJEB44801	This study	104	24399	4420399	416
201902620	2019	France	Shigella flexneri	2a	S3-PG3	Routine	245	1	192	192	192	ESC_PA9014AA	ERR5919280	PRJEB44801	This study	104	21018	4488517	511
201808059	2018	France	Shigella flexneri	3a	S3-PG4	Routine	628	1	192	543	543	ESC_QA1351AA	ERR5954569	PRJEB44801	This study	104	19653	4476247	485
201809439	2018	France	Shigella flexneri	4a	S3-PG7	Routine	630	1	192	1530	1538	ESC_OA5804AA	ERR5896770	PRJEB44801	This study	104	25111	4449579	439
201903505	2019	France	Shigella flexneri	4av	S3-PG7	Routine	630	1	192	1530	1538	ESC_OA5824AA	ERR5896789	PRJEB44801	This study	104	17941	4351431	512
201910554	2019	France	Shigella sonnei		Lineage III	Routine	152	1	305	305	305	ESC_QA0523AA	ERR5976718	PRJEB44801	This study	105	25731	4420721	391
201802495	2018	France	Shigella sonnei		Lineage III	Routine	152	1	305	305	305	ESC_QA1017AA	ERR5978074	PRJEB44801	This study	105	24892	4603265	406
201809631	2018	France	Shigella sonnei		Lineage III	Routine	152	1	305	305	305	ESC_PA8510AA	ERR5962071	PRJEB44801	This study	105	23977	4561913	417
202001332	2020	France	Shigella sonnei		Lineage III	Routine	152	1	305	305	305	ESC_QA7712AA	ERR5979318	PRJEB44801	This study	105	27098	4747959	418
201704581	2017	France	Shigella sonnei		Lineage III	Routine	152	1	305	305	305	ESC_QA0234AA	ERR5976240	PRJEB44801	This study	105	24211	4636423	423
201900310	2019	France	Shigella sonnei		Lineage III	Routine	152	1	305	305	305	ESC_PA8750AA	ERR5966621	PRJEB44801	This study	105	21982	4485167	443
201710873	2017	France	Shigella sonnei		Lineage III	Routine	152	1	305	305	305	ESC_QA0791AA	ERR5976857	PRJEB44801	This study	105	21359	4546419	462
201703915	2017	France	Shigella sonnei		Lineage III	Routine	152	1	305	305	305	ESC_QA6654AA	ERR5979192	PRJEB44801	This study	105	23526	4828039	467
202000959	2020	France	Shigella sonnei		Lineage III	Routine	152	1	305	305	305	ESC_QA6774AA	ERR5979301	PRJEB44801	This study	105	20169	4554362	481
201704942	2017	France	Shigella sonnei		Lineage III	Routine	152	1	305	305	305	ESC_QA0265AA	ERR5976269	PRJEB44801	This study	105	23723	4901747	484
201901224	2019	France	Shigella sonnei		Lineage III	Routine	152	1	305	305	305	ESC_PA8870AA	ERR5966687	PRJEB44801	This study	105	19664	4702172	506
202001911	2020	France	Shigella sonnei		Lineage III	Routine	152	1	305	305	305	ESC_RA0649AA	ERR5981029	PRJEB44801	This study	105	20527	4611187	515
201901133	2019	France	Shigella flexneri	6 var boydii 88	S1b	Routine	145	1	1465	1465	11126	ESC_PA8855AA	ERR5917528	PRJEB44801	This study	105	18764	4360541	481
201901242	2019	France	Shigella flexneri	6 var Hertfordshire	S1b	Routine	145	1	1465	1465	11126	ESC_PA8871AA	ERR5917534	PRJEB44801	This study	105	15484	4412832	547
201903398	2019	France	Shigella flexneri	3a	S3-PG2	Routine	245	1	192	204	544	ESC_PA8985AA	ERR5919315	PRJEB44801	This study	105	26003	4286135	409
201707516	2017	France	Shigella flexneri	2a	S3-PG3	Routine	245	1	192	192	192	ESC_PA7571AA	ERR5908526	PRJEB44801	This study	105	28370	4403813	395
201707513	2017	France	Shigella flexneri	2a	S3-PG3	Routine	245	1	192	192	192	ESC_PA7569AA	ERR5908524	PRJEB44801	This study	105	28656	4408711	401
202001459	2020	France	Shigella flexneri	2a	S3-PG3	Routine	245	1	192	192	192	ESC_QA8227AA	ERR5956234	PRJEB44801	This study	105	24384	4514742	435
201706025	2017	France	Shigella flexneri	2a	S3-PG3	Routine	245	1	192	192	192	ESC_PA7547AA	ERR5908501	PRJEB44801	This study	105	21209	4531638	528
202001270	2020	France	Shigella flexneri	2b	S3-PG3	Routine	245	1	192	192	192	ESC_QA7704AA	ERR5956219	PRJEB44801	This study	105	27588	4439872	415
201906104	2019	France	Shigella sonnei		Lineage III	Routine	152	1	305	305	305	ESC_PA9259AA	ERR5970067	PRJEB44801	This study	106	24210	4544584	398
201702486	2017	France	Shigella sonnei		Lineage III	Routine	152	1	305	305	305	ESC_QA0056AA	ERR5976214	PRJEB44801	This study	106	25362	4571672	407
201707473	2017	France	Shigella sonnei		Lineage III	Routine	152	1	305	305	305	ESC_QA0398AA	ERR5976591	PRJEB44801	This study	106	25752	4786939	412
201704900	2017	France	Shigella sonnei		Lineage III	Routine	152	1	305	305	305	ESC_QA0260AA	ERR5976265	PRJEB44801	This study	106	23597	4412330	413
201708002	2017	France	Shigella sonnei		Lineage III	Routine	152	1	305	305	305	ESC_QA0421AA	ERR5976613	PRJEB44801	This study	106	25905	4735784	420
201708474	2017	France	Shigella sonnei		Lineage III	Routine	152	1	305	305	305	ESC_QA0441AA	ERR5976634	PRJEB44801	This study	106	22875	4604953	422
201805463	2018	France	Shigella sonnei		Lineage III	Routine	152	1	305	305	305	ESC_QA1088AA	ERR5978180	PRJEB44801	This study	106	23497	4549684	442
201809511	2018	France	Shigella sonnei		Lineage III	Routine	152	1	305	305	305	ESC_PA8354AA	ERR5962059	PRJEB44801	This study	106	20923	4387847	443
201704018	2017	France	Shigella sonnei		Lineage III	Routine	152	1	305	305	305	ESC_QA6658AA	ERR5979196	PRJEB44801	This study	106	24156	4620467	451
201901505	2019	France	Shigella sonnei		Lineage III	Routine	152	1	305	305	305	ESC_PA8893AA	ERR5966702	PRJEB44801	This study	106	20679	4398275	453
201907540	2019	France	Shigella sonnei		Lineage III	Routine	152	1	305	305	305	ESC_PA9351AA	ERR5975933	PRJEB44801	This study	106	20919	4394612	455
201810730	2018	France	Shigella sonnei		Lineage III	Routine	152	1	305	305	305	ESC_PA8635AA	ERR5966559	PRJEB44801	This study	106	22854	4583553	459
201807502	2018	France	Shigella sonnei		Lineage III	Routine	152	1	305	305	305	ESC_QA1275AA	ERR5978346	PRJEB44801	This study	106	20400	4591492	466
202008535	2020	France	Shigella sonnei		Lineage III	Routine	152	1	305	305	305	ESC_TA7518AA	ERR5981167	PRJEB44801	This study	106	23736	4804136	466
201910674	2019	France	Shigella sonnei		Lineage III	Routine	152	1	305	305	305	ESC_QA0539AA	ERR5976921	PRJEB44801	This study	106	19666	4420613	484
201711285	2017	France	Shigella sonnei		Lineage III	Routine	152	1	305	305	305	ESC_QA0807AA	ERR5976875	PRJEB44801	This study	106	21263	4640030	495
201808025	2018	France	Shigella sonnei		Lineage III	Routine	152	1	305	305	305	ESC_QA1354AA	ERR5978403	PRJEB44801	This study	106	17651	4350897	504
201806411	2018	France	Shigella sonnei		Lineage III	Routine	152	1	305	305	305	ESC_QA1181AA	ERR5978281	PRJEB44801	This study	106	20063	4657437	505
201901476	2019	France	Shigella sonnei		Lineage III	Routine	152	1	305	305	305	ESC_PA8796AA	ERR5966698	PRJEB44801	This study	106	18140	4513990	512
201901184	2019	France	Shigella sonnei		Lineage III	Routine	152	1	305	305	305	ESC_PA8868AA	ERR5966683	PRJEB44801	This study	106	18890	4520469	518
201809847	2018	France	Shigella boydii	2	S1b	Routine	145	1	1465	1465	1465	ESC_PA8539AA	ERR5888599	PRJEB44801	This study	106	20350	4389974	455
201709880	2017	France	Shigella boydii	2	S1b	Routine	145	1	1465	1465	1465	ESC_QA0354AA	ERR5888560	PRJEB44801	This study	106	17463	4274330	555
201802385	2018	France	Shigella flexneri	1b	S3-PG1	Routine	245	1	192	192	237	ESC_PA7817AA	ERR5909029	PRJEB44801	This study	106	32139	4358838	373
201805180	2018	France	Shigella flexneri	1b	S3-PG1	Routine	245	1	192	192	237	ESC_QA1062AA	ERR5952627	PRJEB44801	This study	106	30161	4448493	386
201803392	2018	France	Shigella flexneri	1b	S3-PG1	Routine	245	1	192	192	237	ESC_PA7842AA	ERR5909052	PRJEB44801	This study	106	24409	4316943	416
201808647	2018	France	Shigella flexneri	1b	S3-PG1	Routine	245	1	192	192	237	ESC_QA1407AA	ERR5954589	PRJEB44801	This study	106	22207	4328538	429
202001901	2020	France	Shigella flexneri	1b	S3-PG1	Routine	245	1	192	192	237	ESC_RA0648AA	ERR5956254	PRJEB44801	This study	106	24823	4407622	443
201900692	2019	France	Shigella flexneri	3a	S3-PG2	Routine	245	1	192	204	544	ESC_PA8800AA	ERR5917512	PRJEB44801	This study	106	20931	4367498	441
201803642	2018	France	Shigella flexneri	3a	S3-PG2	Routine	245	1	192	204	544	ESC_PA7850AA	ERR5909063	PRJEB44801	This study	106	23347	4365551	462
201705279	2017	France	Shigella flexneri	2a	S3-PG3	Routine	245	1	192	192	192	ESC_PA7530AA	ERR5908487	PRJEB44801	This study	106	30555	4580375	412
201810472	2018	France	Shigella flexneri	2a	S3-PG3	Routine	245	1	192	192	192	ESC_PA8606AA	ERR5917444	PRJEB44801	This study	106	22381	4357039	435
202000903	2020	France	Shigella flexneri	2a	S3-PG3	Routine	245	1	192	192	192	ESC_QA6740AA	ERR5954609	PRJEB44801	This study	106	25962	4522834	435
201800794	2018	France	Shigella sonnei		Lineage III	Routine	152	1	305	305	305	ESC_QA0840AA	ERR5978038	PRJEB44801	This study	107	25365	4419602	378
201807903	2018	France	Shigella sonnei		Lineage III	Routine	152	1	305	305	305	ESC_QA1339AA	ERR5978398	PRJEB44801	This study	107	25389	4458192	383
201900733	2019	France	Shigella sonnei		Lineage III	Routine	152	1	305	305	305	ESC_PA8806AA	ERR5966645	PRJEB44801	This study	107	25905	4547429	386
201809642	2018	France	Shigella sonnei		Lineage III	Routine	152	1	305	305	305	ESC_PA8509AA	ERR5962072	PRJEB44801	This study	107	23498	4451962	388
201805928	2018	France	Shigella sonnei		Lineage III	Routine	152	1	305	305	305	ESC_QA1125AA	ERR5978242	PRJEB44801	This study	107	26863	4710606	412
201903385	2019	France	Shigella sonnei		Lineage III	Routine	152	1	305	305	305	ESC_PA8986AA	ERR5969981	PRJEB44801	This study	107	23490	4500931	424
201700936	2017	France	Shigella sonnei		Lineage III	Routine	152	1	305	305	305	ESC_PA9976AA	ERR5976140	PRJEB44801	This study	107	25598	4596696	424
201704135	2017	France	Shigella sonnei		Lineage III	Routine	152	1	305	305	305	ESC_QA6666AA	ERR5979204	PRJEB44801	This study	107	25752	4816796	425
201805166	2018	France	Shigella sonnei		Lineage III	Routine	152	1	305	305	305	ESC_QA1060AA	ERR5978165	PRJEB44801	This study	107	25752	4590668	426
201911323	2019	France	Shigella sonnei		Lineage III	Routine	152	1	305	305	305	ESC_QA0650AA	ERR5976987	PRJEB44801	This study	107	22110	4623385	429
201708971	2017	France	Shigella sonnei		Lineage III	Routine	152	1	305	305	305	ESC_QA0675AA	ERR5976812	PRJEB44801	This study	107	21542	4480605	441
201704090	2017	France	Shigella sonnei		Lineage III	Routine	152	1	305	305	305	ESC_QA6661AA	ERR5979199	PRJEB44801	This study	107	25206	4856043	441
201807955	2018	France	Shigella sonnei		Lineage III	Routine	152	1	305	305	305	ESC_QA1343AA	ERR5978401	PRJEB44801	This study	107	22959	4561579	443
201900565	2019	France	Shigella sonnei		Lineage III	Routine	152	1	305	305	305	ESC_PA8777AA	ERR5966636	PRJEB44801	This study	107	21424	4705429	451
201807769	2018	France	Shigella sonnei		Lineage III	Routine	152	1	305	305	305	ESC_QA1312AA	ERR5978378	PRJEB44801	This study	107	20138	4383935	451
201708496	2017	France	Shigella sonnei		Lineage III	Routine	152	1	305	305	305	ESC_QA0447AA	ERR5976640	PRJEB44801	This study	107	19665	4457321	455
201901176	2019	France	Shigella sonnei		Lineage III	Routine	152	1	305	305	305	ESC_PA8858AA	ERR5966679	PRJEB44801	This study	107	21397	4513113	458
201709550	2017	France	Shigella sonnei		Lineage III	Routine	152	1	305	305	305	ESC_QA0779AA	ERR5976842	PRJEB44801	This study	107	24258	4553608	463
201901075	2019	France	Shigella sonnei		Lineage III	Routine	152	1	305	305	305	ESC_PA8846AA	ERR5966672	PRJEB44801	This study	107	19085	4566826	464
201807938	2018	France	Shigella sonnei		Lineage III	Routine	152	1	305	305	305	ESC_QA1340AA	ERR5978399	PRJEB44801	This study	107	21397	4484116	469
201800835	2018	France	Shigella sonnei		Lineage III	Routine	152	1	305	305	305	ESC_QA0842AA	ERR5978040	PRJEB44801	This study	107	18166	4517475	503
201902629	2019	France	Shigella sonnei		Lineage III	Routine	152	1	305	305	305	ESC_QA5957AA	ERR5979268	PRJEB44801	This study	107	20166	4554228	504
201805242	2018	France	Shigella sonnei		Lineage III	Routine	152	1	305	305	305	ESC_QA1069AA	ERR5978171	PRJEB44801	This study	107	20939	4861982	578
201901244	2019	France	Shigella dysenteriae	3	S1a	Routine	148	1	1465	4194	35330	ESC_PA5382AA	ERR5982221	PRJEB44801	This study	107	16681	4347387	574
201902687	2019	France	Shigella dysenteriae	12	S1a	Routine	148	1	1465	4194	35330	ESC_PA9021AA	ERR5982224	PRJEB44801	This study	107	15314	4298606	575
201809071	2018	France	Shigella boydii	2	S1b	Routine	145	1	1465	1465	1465	ESC_PA8316AA	ERR5888593	PRJEB44801	This study	107	20719	4325764	423
201900282	2019	France	Shigella flexneri	1b	S3-PG1	Routine	245	1	192	192	237	ESC_PA8751AA	ERR5917488	PRJEB44801	This study	107	29890	4380651	356
201909347	2019	France	Shigella flexneri	1b	S3-PG1	Routine	245	1	192	192	237	ESC_PA9614AA	ERR5951562	PRJEB44801	This study	107	29890	4366822	360
201802751	2018	France	Shigella flexneri	1b	S3-PG1	Routine	245	1	192	192	237	ESC_PA7826AA	ERR5909036	PRJEB44801	This study	107	30158	4458893	375
201909769	2019	France	Shigella flexneri	Y	S3-PG1	Routine	245	1	192	192	327	ESC_PA9638AA	ERR5951581	PRJEB44801	This study	107	29720	4326037	366
201811340	2018	France	Shigella flexneri	2a	S3-PG3	Routine	245	1	192	192	192	ESC_QA6501AA	ERR5954590	PRJEB44801	This study	107	33963	4647901	373
201703146	2017	France	Shigella flexneri	2a	S3-PG3	Routine	245	1	192	192	192	ESC_PA7466AA	ERR5908423	PRJEB44801	This study	107	30352	4490207	383
201709150	2017	France	Shigella flexneri	2a	S3-PG3	Routine	245	1	192	192	192	ESC_PA7595AA	ERR5908553	PRJEB44801	This study	107	27988	4396413	393
201800023	2018	France	Shigella flexneri	2a	S3-PG3	Routine	245	1	192	192	192	ESC_PA7702AA	ERR5908931	PRJEB44801	This study	107	29142	4456734	400
201702082	2017	France	Shigella flexneri	2a	S3-PG3	Routine	6200	1	192	192	192	ESC_PA7442AA	ERR5896713	PRJEB44801	This study	107	27310	4424016	430
201901490	2019	France	Shigella flexneri	2a	S3-PG3	Routine	245	1	192	192	192	ESC_PA8885AA	ERR5917549	PRJEB44801	This study	107	21768	4342364	485
201803155	2018	France	Shigella flexneri	Xv	S3-PG3	Routine	245	1	192	192	192	ESC_OA6753AA	ERR5896755	PRJEB44801	This study	107	29160	4466514	375
201805273	2018	France	Shigella flexneri	Yv	S3-PG6	Routine	8507	1	192	11594	11594	ESC_KA8149AA	ERR5896763	PRJEB44801	This study	107	22980	4346403	585
201704904	2017	France	Shigella sonnei		Lineage I	Routine	1502	1	305	305	394	ESC_QA0262AA	ERR5976266	PRJEB44801	This study	108	27365	4870141	426
201900724	2019	France	Shigella sonnei		Lineage II	Routine	152	1	305	305	305	ESC_PA8805AA	ERR5966644	PRJEB44801	This study	108	25313	4596708	372
201808611	2018	France	Shigella sonnei		Lineage III	Routine	152	1	305	305	305	ESC_QA1405AA	ERR5978437	PRJEB44801	This study	108	25752	4451415	379
201807829	2018	France	Shigella sonnei		Lineage III	Routine	152	1	305	305	305	ESC_QA1323AA	ERR5978383	PRJEB44801	This study	108	26015	4514918	386
201705310	2017	France	Shigella sonnei		Lineage III	Routine	152	1	305	305	305	ESC_QA0282AA	ERR5976530	PRJEB44801	This study	108	25752	4682573	414
201705306	2017	France	Shigella sonnei		Lineage III	Routine	152	1	305	305	305	ESC_QA0280AA	ERR5976528	PRJEB44801	This study	108	23677	4471050	416
201704908	2017	France	Shigella sonnei		Lineage III	Routine	152	1	305	305	305	ESC_QA0263AA	ERR5976267	PRJEB44801	This study	108	23501	4650998	425
201907576	2019	France	Shigella sonnei		Lineage III	Routine	152	1	305	305	305	ESC_PA9354AA	ERR5975935	PRJEB44801	This study	108	21034	4471913	434
201809899	2018	France	Shigella sonnei		Lineage III	Routine	152	1	305	305	305	ESC_PA8547AA	ERR5962092	PRJEB44801	This study	108	22830	4618958	437
201803920	2018	France	Shigella sonnei		Lineage III	Routine	152	1	305	305	305	ESC_QA0950AA	ERR5978118	PRJEB44801	This study	108	25752	4829802	449
201901275	2019	France	Shigella sonnei		Lineage III	Routine	152	1	305	305	305	ESC_PA8874AA	ERR5966689	PRJEB44801	This study	108	21712	4647805	471
202001001	2020	France	Shigella sonnei		Lineage III	Routine	152	1	305	305	305	ESC_QA6773AA	ERR5979304	PRJEB44801	This study	108	21611	4575912	471
201909249	2019	France	Shigella sonnei		Lineage III	Routine	152	1	305	305	305	ESC_PA9602AA	ERR5976053	PRJEB44801	This study	108	20201	4675857	482
201903902	2019	France	Shigella sonnei		Lineage III	Routine	152	1	305	305	305	ESC_PA9125AA	ERR5969996	PRJEB44801	This study	108	20399	4666605	484
201805675	2018	France	Shigella sonnei		Lineage III	Routine	152	1	305	305	305	ESC_QA1104AA	ERR5978190	PRJEB44801	This study	108	17001	4363164	536
201900202	2019	France	Shigella dysenteriae	12	S1a	Routine	148	1	1465	4194	35330	ESC_PA8743AA	ERR5982219	PRJEB44801	This study	108	19630	4289669	478
201810371	2018	France	Shigella boydii	19	S1c	Routine	243	1	1465	1466	1466	ESC_PA8596AA	ERR5888606	PRJEB44801	This study	108	15758	4201267	523
201706293	2017	France	Shigella dysenteriae	prov. BEDP 02-5104	S2d	Routine	288	1	4118	4191	11651	ESC_QA1417AA	ERR5982193	PRJEB44801	This study	108	23908	4667339	423
201908203	2019	France	Shigella flexneri	1b	S3-PG1	Routine	7384	1	192	192	237	ESC_PA9483AA	ERR5951512	PRJEB44801	This study	108	27151	4106458	355
201801435	2018	France	Shigella flexneri	1b	S3-PG1	Routine	245	1	192	192	237	ESC_PA7631AA	ERR5908976	PRJEB44801	This study	108	29865	4401416	383
201704313	2017	France	Shigella flexneri	1c	S3-PG1	Routine	245	1	192	192	237	ESC_PA7499AA	ERR5908457	PRJEB44801	This study	108	32388	4397941	319
201805078	2018	France	Shigella flexneri	1c	S3-PG1	Routine	245	1	192	192	237	ESC_QA1058AA	ERR5952625	PRJEB44801	This study	108	32317	4498304	373
201901768	2019	France	Shigella flexneri	3a	S3-PG2	Routine	245	1	192	204	544	ESC_PA8918AA	ERR5917566	PRJEB44801	This study	108	30213	4490999	386
201710910	2017	France	Shigella flexneri	3a	S3-PG2	Routine	245	1	192	204	544	ESC_PA7648AA	ERR5908877	PRJEB44801	This study	108	28428	4404443	407
201706374	2017	France	Shigella flexneri	2a	S3-PG3	Routine	245	1	192	192	192	ESC_QA1419AA	ERR5954496	PRJEB44801	This study	108	29145	4455059	381
201700632	2017	France	Shigella flexneri	2a	S3-PG3	Routine	245	1	192	192	192	ESC_PA7404AA	ERR5896667	PRJEB44801	This study	108	28937	4515716	417
201806258	2018	France	Shigella flexneri	2a	S3-PG3	Routine	245	1	192	192	192	ESC_QA1162AA	ERR5954528	PRJEB44801	This study	108	24128	4397465	422
201900593	2019	France	Shigella flexneri	2a	S3-PG3	Routine	245	1	192	192	192	ESC_PA8784AA	ERR5917505	PRJEB44801	This study	108	22902	4475133	445
201806906	2018	France	Shigella flexneri	2a	S3-PG3	Routine	245	1	192	192	192	ESC_QA1220AA	ERR5954541	PRJEB44801	This study	108	23667	4373839	496
201903304	2019	France	Shigella sonnei		Lineage II	Routine	152	1	305	305	305	ESC_PA9077AA	ERR5969977	PRJEB44801	This study	109	23223	4569025	451
201908214	2019	France	Shigella sonnei		Lineage II	Routine	152	1	305	305	305	ESC_PA9493AA	ERR5975986	PRJEB44801	This study	109	21906	4602298	454
201703089	2017	France	Shigella sonnei		Lineage III	Routine	152	1	305	305	305	ESC_QA6473AA	ERR5979169	PRJEB44801	This study	109	23915	4523684	397
201711012	2017	France	Shigella sonnei		Lineage III	Routine	152	1	305	305	305	ESC_QA0692AA	ERR5976860	PRJEB44801	This study	109	22819	4617921	425
201807398	2018	France	Shigella sonnei		Lineage III	Routine	152	1	305	305	305	ESC_QA1268AA	ERR5978339	PRJEB44801	This study	109	23687	4519314	431
201707971	2017	France	Shigella sonnei		Lineage III	Routine	152	1	305	305	305	ESC_QA0413AA	ERR5976608	PRJEB44801	This study	109	22875	4711621	449
201901087	2019	France	Shigella sonnei		Lineage III	Routine	152	1	305	305	305	ESC_PA8849AA	ERR5966674	PRJEB44801	This study	109	20639	4595899	454
201900431	2019	France	Shigella sonnei		Lineage III	Routine	152	1	305	305	305	ESC_PA8770AA	ERR5966631	PRJEB44801	This study	109	21713	4782853	465
201911347	2019	France	Shigella sonnei		Lineage III	Routine	152	1	305	305	305	ESC_QA0660AA	ERR5976997	PRJEB44801	This study	109	21265	4657489	470
201807972	2018	France	Shigella sonnei		Lineage III	Routine	152	1	305	305	305	ESC_QA1353AA	ERR5978402	PRJEB44801	This study	109	20349	4767801	500
201801809	2018	France	Shigella flexneri	6 var boydii 88	S1b	Routine	145	1	1465	1465	11126	ESC_PA7788AA	ERR5908986	PRJEB44801	This study	109	20135	4503356	451
201708106	2017	France	Shigella flexneri	6 var boydii 88	S1b	Routine	145	1	1465	1465	11126	ESC_PA7584AA	ERR5908539	PRJEB44801	This study	109	20918	4447998	456
201704798	2017	France	Shigella flexneri	6 var boydii 88	S1b	Routine	6370	1	1465	1465	11126	ESC_PA7517AA	ERR5908472	PRJEB44801	This study	109	19269	4402443	511
201807663	2018	France	Shigella boydii	1	S1c	Routine	243	1	1465	1466	1466	ESC_QA1302AA	ERR5888589	PRJEB44801	This study	109	16173	4202489	510
201908213	2019	France	Shigella flexneri	1b	S3-PG1	Routine	7384	1	192	192	237	ESC_PA9492AA	ERR5951519	PRJEB44801	This study	109	28009	4244284	353
201903158	2019	France	Shigella flexneri	1b	S3-PG1	Routine	245	1	192	192	237	ESC_PA9064AA	ERR5919309	PRJEB44801	This study	109	25512	4283543	399
201901333	2019	France	Shigella flexneri	1b	S3-PG1	Routine	245	1	192	192	237	ESC_PA8882AA	ERR5917540	PRJEB44801	This study	109	21705	4293868	443
201700367	2017	France	Shigella flexneri	1b	S3-PG1	Routine	7384	1	192	192	237	ESC_GA4801AA	ERR5896662	PRJEB44801	This study	109	32682	4507569	449
201910247	2019	France	Shigella flexneri	1c	S3-PG1	Routine	245	1	192	192	237	ESC_PA9690AA	ERR5951594	PRJEB44801	This study	109	27709	4432062	413
201910965	2019	France	Shigella flexneri	7b	S3-PG1	Routine	245	1	192	192	237	ESC_QA0584AA	ERR5952685	PRJEB44801	This study	109	29454	4398019	397
201903157	2019	France	Shigella flexneri	2a	S3-PG3	Routine	6200	1	192	192	192	ESC_PA9063AA	ERR5919308	PRJEB44801	This study	109	28567	4254747	378
201801561	2018	France	Shigella flexneri	2a	S3-PG3	Routine	245	1	192	192	192	ESC_PA7782AA	ERR5908980	PRJEB44801	This study	109	31916	4510534	398
201900258	2019	France	Shigella flexneri	2a	S3-PG3	Routine	245	1	192	192	192	ESC_PA8746AA	ERR5917487	PRJEB44801	This study	109	25921	4364364	402
201900649	2019	France	Shigella flexneri	2a	S3-PG3	Routine	245	1	192	192	192	ESC_PA8694AA	ERR5917510	PRJEB44801	This study	109	24899	4461909	418
201905006	2019	France	Shigella flexneri	2a	S3-PG3	Routine	245	1	192	192	192	ESC_PA9086AA	ERR5919365	PRJEB44801	This study	109	24665	4460101	424
201901182	2019	France	Shigella flexneri	2a	S3-PG3	Routine	245	1	192	192	192	ESC_PA8864AA	ERR5917532	PRJEB44801	This study	109	24878	4373565	439
201900013	2019	France	Shigella flexneri	Xv	S3-PG3	Routine	245	1	192	192	192	ESC_OA4770AA	ERR5896778	PRJEB44801	This study	109	21358	4410428	470
201810840	2018	France	Shigella sonnei		Lineage II	Routine	152	1	305	305	305	ESC_PA8649AA	ERR5966570	PRJEB44801	This study	110	23212	4702515	448
201704483	2017	France	Shigella sonnei		Lineage III	Routine	152	1	305	305	305	ESC_QA6686AA	ERR5979225	PRJEB44801	This study	110	25362	4421504	381
201808486	2018	France	Shigella sonnei		Lineage III	Routine	152	1	305	305	305	ESC_QA1387AA	ERR5978427	PRJEB44801	This study	110	23701	4358550	390
201805012	2018	France	Shigella sonnei		Lineage III	Routine	152	1	305	305	305	ESC_QA1053AA	ERR5978160	PRJEB44801	This study	110	23413	4477539	401
201704289	2017	France	Shigella sonnei		Lineage III	Routine	152	1	305	305	305	ESC_QA6676AA	ERR5979216	PRJEB44801	This study	110	25690	4719036	401
201809585	2018	France	Shigella sonnei		Lineage III	Routine	152	1	305	305	305	ESC_PA8498AA	ERR5962067	PRJEB44801	This study	110	23495	4505656	408
201804994	2018	France	Shigella sonnei		Lineage III	Routine	152	1	305	305	305	ESC_QA1052AA	ERR5978159	PRJEB44801	This study	110	23413	4476187	414
201809588	2018	France	Shigella sonnei		Lineage III	Routine	152	1	305	305	305	ESC_PA8501AA	ERR5962068	PRJEB44801	This study	110	23497	4401141	415
201807685	2018	France	Shigella sonnei		Lineage III	Routine	152	1	305	305	305	ESC_QA1304AA	ERR5978373	PRJEB44801	This study	110	21448	4496105	422
201706522	2017	France	Shigella sonnei		Lineage III	Routine	152	1	305	305	305	ESC_QA1426AA	ERR5979234	PRJEB44801	This study	110	25451	4623454	422
201808359	2018	France	Shigella sonnei		Lineage III	Routine	152	1	305	305	305	ESC_MA3910AA	ERR5962009	PRJEB44801	This study	110	24938	4733622	423
201702544	2017	France	Shigella sonnei		Lineage III	Routine	152	1	305	305	305	ESC_QA0069AA	ERR5976225	PRJEB44801	This study	110	23497	4632748	432
201806524	2018	France	Shigella sonnei		Lineage III	Routine	152	1	305	305	305	ESC_QA1185AA	ERR5978286	PRJEB44801	This study	110	21847	4566929	435
201901178	2019	France	Shigella sonnei		Lineage III	Routine	152	1	305	305	305	ESC_PA8861AA	ERR5966681	PRJEB44801	This study	110	22256	4515077	439
201908750	2019	France	Shigella sonnei		Lineage III	Routine	152	1	305	305	305	ESC_PA9562AA	ERR5976025	PRJEB44801	This study	110	22036	4576476	451
201911396	2019	France	Shigella sonnei		Lineage III	Routine	152	1	305	305	305	ESC_QA0669AA	ERR5977004	PRJEB44801	This study	110	21263	4443157	453
201901334	2019	France	Shigella sonnei		Lineage III	Routine	152	1	305	305	305	ESC_PA8884AA	ERR5966692	PRJEB44801	This study	110	20943	4400091	468
201706539	2017	France	Shigella sonnei		Lineage III	Routine	152	1	305	305	305	ESC_QA1427AA	ERR5979235	PRJEB44801	This study	110	23082	4728100	481
201701806	2017	France	Shigella sonnei		Lineage III	Routine	152	1	305	305	305	ESC_PA9797AA	ERR5976181	PRJEB44801	This study	110	22257	4489542	483
201711262	2017	France	Shigella sonnei		Lineage III	Routine	152	1	305	305	305	ESC_QA6609AA	ERR5979255	PRJEB44801	This study	110	22941	4803040	490
201809355	2018	France	Shigella sonnei		Lineage III	Routine	152	1	305	305	305	ESC_PA8344AA	ERR5962054	PRJEB44801	This study	110	22486	4782361	524
201705767	2017	France	Shigella sonnei		Lineage III	Routine	152	1	305	305	305	ESC_QA0308AA	ERR5976555	PRJEB44801	This study	110	17703	4634207	531
201903556	2019	France	Shigella sonnei		Lineage III	Routine	152	1	305	305	305	ESC_PA9103AA	ERR5969990	PRJEB44801	This study	110	18497	4592933	532
201901438	2019	France	Shigella dysenteriae	2	S2d	Routine	273	1	4118	4191	4191	ESC_PA8795AA	ERR5982222	PRJEB44801	This study	110	19492	4579978	533
201707185	2017	France	Shigella flexneri	1a	S3-PG1	Routine	245	1	192	192	237	ESC_PA7558AA	ERR5908510	PRJEB44801	This study	110	27217	4314621	409
201811060	2018	France	Shigella flexneri	1b	S3-PG1	Routine	245	1	192	192	237	ESC_PA8675AA	ERR5917461	PRJEB44801	This study	110	26850	4354623	374
201800703	2018	France	Shigella flexneri	1b	S3-PG1	Routine	245	1	192	192	237	ESC_PA7723AA	ERR5908953	PRJEB44801	This study	110	20959	4384245	476
202008067	2020	France	Shigella flexneri	1b	S3-PG1	Routine	245	1	192	192	237	ESC_TA4689AA	ERR5961592	PRJEB44801	This study	110	21088	4324539	485
201801370	2018	France	Shigella flexneri	3a	S3-PG2	Routine	245	1	192	204	544	ESC_PA7629AA	ERR5908975	PRJEB44801	This study	110	27792	4400977	378
201704670	2017	France	Shigella flexneri	3a	S3-PG2	Routine	245	1	192	204	544	ESC_PA7512AA	ERR5908470	PRJEB44801	This study	110	25343	4376555	405
201808348	2018	France	Shigella flexneri	3a	S3-PG2	Routine	245	1	192	204	544	ESC_QA1373AA	ERR5954578	PRJEB44801	This study	110	24114	4361712	419
201804583	2018	France	Shigella flexneri	2a	S3-PG3	Routine	245	1	192	192	192	ESC_PA7873AA	ERR5909086	PRJEB44801	This study	110	30555	4591310	381
201901814	2019	France	Shigella flexneri	2a	S3-PG3	Routine	245	1	192	192	192	ESC_PA8920AA	ERR5917567	PRJEB44801	This study	110	30066	4569069	387
201707515	2017	France	Shigella flexneri	2a	S3-PG3	Routine	245	1	192	192	192	ESC_PA7570AA	ERR5908525	PRJEB44801	This study	110	29301	4441178	397
201804279	2018	France	Shigella flexneri	2a	S3-PG3	Routine	245	1	192	192	192	ESC_PA7865AA	ERR5909078	PRJEB44801	This study	110	28620	4495937	426
201901065	2019	France	Shigella flexneri	2a	S3-PG3	Routine	245	1	192	192	192	ESC_PA8845AA	ERR5917525	PRJEB44801	This study	110	24058	4425055	466
201809684	2018	France	Shigella flexneri	2b	S3-PG3	Routine	5240	1	192	192	192	ESC_PA8513AA	ERR5909134	PRJEB44801	This study	110	25820	4401232	405
202003679	2020	France	Shigella sonnei		Lineage II	Routine	1504	1	305	305	305	ESC_RA9845AA	ERR5981068	PRJEB44801	This study	111	23416	4633806	436
201810845	2018	France	Shigella sonnei		Lineage II	Routine	152	1	305	305	305	ESC_PA8654AA	ERR5966575	PRJEB44801	This study	111	20535	4694578	481
201810713	2018	France	Shigella sonnei		Lineage III	Routine	152	1	305	305	305	ESC_PA8631AA	ERR5966557	PRJEB44801	This study	111	25362	4423632	382
201704138	2017	France	Shigella sonnei		Lineage III	Routine	152	1	305	305	305	ESC_QA6669AA	ERR5979207	PRJEB44801	This study	111	27365	4680867	392
201809213	2018	France	Shigella sonnei		Lineage III	Routine	152	1	305	305	305	ESC_PA8324AA	ERR5962042	PRJEB44801	This study	111	25362	4647785	414
201706426	2017	France	Shigella sonnei		Lineage III	Routine	152	1	305	305	305	ESC_QA1421AA	ERR5979231	PRJEB44801	This study	111	25752	4644125	414
201707399	2017	France	Shigella sonnei		Lineage III	Routine	1503	1	305	305	305	ESC_QA0395AA	ERR5976588	PRJEB44801	This study	111	22245	4426052	417
201810920	2018	France	Shigella sonnei		Lineage III	Routine	152	1	305	305	305	ESC_PA8661AA	ERR5966581	PRJEB44801	This study	111	23791	4640922	418
201805830	2018	France	Shigella sonnei		Lineage III	Routine	152	1	305	305	305	ESC_QA1118AA	ERR5978200	PRJEB44801	This study	111	24776	4568269	418
201911404	2019	France	Shigella sonnei		Lineage III	Routine	152	1	305	305	305	ESC_QA0671AA	ERR5977005	PRJEB44801	This study	111	22586	4386050	420
201900761	2019	France	Shigella sonnei		Lineage III	Routine	152	1	305	305	305	ESC_PA8810AA	ERR5966648	PRJEB44801	This study	111	21450	4460516	421
201808525	2018	France	Shigella sonnei		Lineage III	Routine	152	1	305	305	305	ESC_QA1391AA	ERR5978429	PRJEB44801	This study	111	20937	4361776	421
201810875	2018	France	Shigella sonnei		Lineage III	Routine	152	1	305	305	305	ESC_PA8658AA	ERR5966578	PRJEB44801	This study	111	21812	4522221	429
201806306	2018	France	Shigella sonnei		Lineage III	Routine	152	1	305	305	305	ESC_QA1171AA	ERR5978277	PRJEB44801	This study	111	22255	4639273	429
201803260	2018	France	Shigella sonnei		Lineage III	Routine	152	1	305	305	305	ESC_QA1038AA	ERR5978093	PRJEB44801	This study	111	21263	4396405	433
201900275	2019	France	Shigella sonnei		Lineage III	Routine	152	1	305	305	305	ESC_PA8749AA	ERR5966618	PRJEB44801	This study	111	25353	4740477	435
201802494	2018	France	Shigella sonnei		Lineage III	Routine	152	1	305	305	305	ESC_QA1016AA	ERR5978073	PRJEB44801	This study	111	25093	4818708	436
201804007	2018	France	Shigella sonnei		Lineage III	Routine	152	1	305	305	305	ESC_QA0947AA	ERR5978123	PRJEB44801	This study	111	23870	4785298	437
201810480	2018	France	Shigella sonnei		Lineage III	Routine	152	1	305	305	305	ESC_PA8607AA	ERR5966532	PRJEB44801	This study	111	22282	4568836	448
201900607	2019	France	Shigella sonnei		Lineage III	Routine	152	1	305	305	305	ESC_PA8690AA	ERR5966638	PRJEB44801	This study	111	22947	4668706	449
201808084	2018	France	Shigella sonnei		Lineage III	Routine	152	1	305	305	305	ESC_QA1356AA	ERR5978407	PRJEB44801	This study	111	21263	4451205	449
201900751	2019	France	Shigella sonnei		Lineage III	Routine	152	1	305	305	305	ESC_PA8808AA	ERR5966647	PRJEB44801	This study	111	23977	4770188	450
201709587	2017	France	Shigella sonnei		Lineage III	Routine	152	1	305	305	305	ESC_QA0687AA	ERR5976844	PRJEB44801	This study	111	20737	4611703	468
201902703	2019	France	Shigella sonnei		Lineage III	Routine	152	1	305	305	305	ESC_PA9032AA	ERR5969958	PRJEB44801	This study	111	21254	4608831	474
201705377	2017	France	Shigella sonnei		Lineage III	Routine	152	1	305	305	305	ESC_QA0292AA	ERR5976539	PRJEB44801	This study	111	23497	4644494	481
201900342	2019	France	Shigella sonnei		Lineage III	Routine	152	1	305	305	305	ESC_PA8757AA	ERR5966623	PRJEB44801	This study	111	21394	4606570	483
201900530	2019	France	Shigella sonnei		Lineage III	Routine	152	1	305	305	305	ESC_PA8776AA	ERR5966635	PRJEB44801	This study	111	21744	4703547	486
201905420	2019	France	Shigella sonnei		Lineage III	Routine	152	1	305	305	305	ESC_PA9203AA	ERR5970036	PRJEB44801	This study	111	21868	4704844	493
201901359	2019	France	Shigella sonnei		Lineage III	Routine	152	1	305	305	305	ESC_PA8788AA	ERR5966694	PRJEB44801	This study	111	16999	4426780	535
201810753	2018	France	Shigella boydii	2	S1b	Routine	145	1	1465	1465	1465	ESC_PA8641AA	ERR5888607	PRJEB44801	This study	111	20860	4339184	405
201704369	2017	France	Shigella boydii	2	S1b	Routine	145	1	1465	1465	1465	ESC_QA6683AA	ERR5888543	PRJEB44801	This study	111	20372	4259094	435
201702698	2017	France	Shigella flexneri	1b	S3-PG1	Routine	7384	1	192	192	237	ESC_PA7456AA	ERR5908413	PRJEB44801	This study	111	25791	4408145	433
201801829	2018	France	Shigella flexneri	1c	S3-PG1	Routine	245	1	192	192	237	ESC_PA7790AA	ERR5908988	PRJEB44801	This study	111	25680	4407591	411
201706136	2017	France	Shigella flexneri	1c	S3-PG1	Routine	245	1	192	192	237	ESC_PA7546AA	ERR5908504	PRJEB44801	This study	111	21514	4268831	438
201809701	2018	France	Shigella flexneri	3a	S3-PG2	Routine	245	1	192	204	544	ESC_PA8518AA	ERR5909137	PRJEB44801	This study	111	25343	4291641	377
201808328	2018	France	Shigella flexneri	2a	S3-PG3	Routine	245	1	192	192	192	ESC_QA1374AA	ERR5954576	PRJEB44801	This study	111	30199	4470175	367
201803154	2018	France	Shigella flexneri	2a	S3-PG3	Routine	245	1	192	192	192	ESC_PA7834AA	ERR5909047	PRJEB44801	This study	111	28663	4549445	398
201811396	2018	France	Shigella flexneri	2a	S3-PG3	Routine	245	1	192	192	192	ESC_PA8716AA	ERR5917472	PRJEB44801	This study	111	28323	4465155	403
201904902	2019	France	Shigella flexneri	2a	S3-PG3	Routine	245	1	192	192	192	ESC_PA9167AA	ERR5919357	PRJEB44801	This study	111	26203	4438168	412
202000180	2020	France	Shigella flexneri	2a	S3-PG3	Routine	245	1	192	192	192	ESC_QA0141AA	ERR5952726	PRJEB44801	This study	111	24237	4366587	417
202001266	2020	France	Shigella flexneri	2a	S3-PG3	Routine	245	1	192	192	192	ESC_QA7699AA	ERR5956215	PRJEB44801	This study	111	24957	4462817	422
201900592	2019	France	Shigella flexneri	2a	S3-PG3	Routine	245	1	192	192	192	ESC_PA8783AA	ERR5917504	PRJEB44801	This study	111	22678	4388362	425
201901493	2019	France	Shigella flexneri	2a	S3-PG3	Routine	6200	1	192	192	192	ESC_PA8886AA	ERR5917551	PRJEB44801	This study	111	25888	4394860	428
201902698	2019	France	Shigella flexneri	2a	S3-PG3	Routine	6200	1	192	192	192	ESC_PA9027AA	ERR5919288	PRJEB44801	This study	111	22757	4407019	447
202008016	2020	France	Shigella flexneri	2a	S3-PG3	Routine	245	1	192	192	192	ESC_TA4384AA	ERR5961591	PRJEB44801	This study	111	22050	4433185	488
201706071	2017	France	Shigella flexneri	2a	S3-PG3	Routine	245	1	192	192	192	ESC_PA7548AA	ERR5908502	PRJEB44801	This study	111	24150	4510236	497
201804254	2018	France	Shigella sonnei		Lineage II	Routine	152	1	305	305	305	ESC_QA0957AA	ERR5978134	PRJEB44801	This study	112	25805	4519147	401
201702702	2017	France	Shigella sonnei		Lineage II	Routine	152	1	305	305	305	ESC_QA6445AA	ERR5979145	PRJEB44801	This study	112	26034	4701150	452
201908208	2019	France	Shigella sonnei		Lineage II	Routine	152	1	305	305	305	ESC_PA9486AA	ERR5975984	PRJEB44801	This study	112	21496	4662789	481
201810842	2018	France	Shigella sonnei		Lineage II	Routine	152	1	305	305	305	ESC_PA8651AA	ERR5966572	PRJEB44801	This study	112	21847	4693276	488
201900276	2019	France	Shigella sonnei		Lineage III	Routine	152	1	305	305	305	ESC_PA8748AA	ERR5966619	PRJEB44801	This study	112	25761	4474621	376
201909920	2019	France	Shigella sonnei		Lineage III	Routine	152	1	305	305	305	ESC_PA9655AA	ERR5976087	PRJEB44801	This study	112	25123	4521402	381
201703369	2017	France	Shigella sonnei		Lineage III	Routine	152	1	305	305	305	ESC_QA6489AA	ERR5979176	PRJEB44801	This study	112	25362	4477563	397
201705311	2017	France	Shigella sonnei		Lineage III	Routine	152	1	305	305	305	ESC_QA0284AA	ERR5976531	PRJEB44801	This study	112	25362	4481506	404
201806284	2018	France	Shigella sonnei		Lineage III	Routine	152	1	305	305	305	ESC_QA1165AA	ERR5978271	PRJEB44801	This study	112	23736	4614444	407
201811048	2018	France	Shigella sonnei		Lineage III	Routine	152	1	305	305	305	ESC_PA8672AA	ERR5966588	PRJEB44801	This study	112	25362	4654816	417
201900850	2019	France	Shigella sonnei		Lineage III	Routine	152	1	305	305	305	ESC_PA8821AA	ERR5966654	PRJEB44801	This study	112	25752	4662736	417
202000912	2020	France	Shigella sonnei		Lineage III	Routine	152	1	305	305	305	ESC_QA6741AA	ERR5979295	PRJEB44801	This study	112	22951	4446701	418
202001321	2020	France	Shigella sonnei		Lineage III	Routine	152	1	305	305	305	ESC_QA7709AA	ERR5979317	PRJEB44801	This study	112	24210	4711066	423
201808451	2018	France	Shigella sonnei		Lineage III	Routine	152	1	305	305	305	ESC_QA1384AA	ERR5978423	PRJEB44801	This study	112	25362	4541418	425
201900656	2019	France	Shigella sonnei		Lineage III	Routine	1503	1	305	305	305	ESC_PA8695AA	ERR5966639	PRJEB44801	This study	112	23020	4629140	432
202000378	2020	France	Shigella sonnei		Lineage III	Routine	152	1	305	305	305	ESC_QA0199AA	ERR5976313	PRJEB44801	This study	112	21902	4481303	432
202000891	2020	France	Shigella sonnei		Lineage III	Routine	152	1	305	305	305	ESC_QA6738AA	ERR5979293	PRJEB44801	This study	112	22608	4651619	432
201901791	2019	France	Shigella sonnei		Lineage III	Routine	152	1	305	305	305	ESC_PA8919AA	ERR5966715	PRJEB44801	This study	112	25362	4657116	437
201809532	2018	France	Shigella sonnei		Lineage III	Routine	152	1	305	305	305	ESC_PA8500AA	ERR5962064	PRJEB44801	This study	112	25364	4743661	438
201907494	2019	France	Shigella sonnei		Lineage III	Routine	152	1	305	305	305	ESC_PA9345AA	ERR5975929	PRJEB44801	This study	112	22965	4681321	438
201702695	2017	France	Shigella sonnei		Lineage III	Routine	152	1	305	305	305	ESC_QA6444AA	ERR5979143	PRJEB44801	This study	112	25773	4783586	439
201908751	2019	France	Shigella sonnei		Lineage III	Routine	152	1	305	305	305	ESC_PA9564AA	ERR5976026	PRJEB44801	This study	112	22059	4553745	447
201903956	2019	France	Shigella sonnei		Lineage III	Routine	152	1	305	305	305	ESC_PA9127AA	ERR5969997	PRJEB44801	This study	112	20409	4441256	451
201709636	2017	France	Shigella sonnei		Lineage III	Routine	152	1	305	305	305	ESC_QA0335AA	ERR5976646	PRJEB44801	This study	112	23598	4887707	451
201910650	2019	France	Shigella sonnei		Lineage III	Routine	152	1	305	305	305	ESC_QA0532AA	ERR5976722	PRJEB44801	This study	112	20635	4383068	452
201807173	2018	France	Shigella sonnei		Lineage III	Routine	152	1	305	305	305	ESC_QA1251AA	ERR5978326	PRJEB44801	This study	112	20404	4386938	464
201805411	2018	France	Shigella sonnei		Lineage III	Routine	152	1	305	305	305	ESC_QA1085AA	ERR5978177	PRJEB44801	This study	112	22696	4699681	465
201707956	2017	France	Shigella sonnei		Lineage III	Routine	152	1	305	305	305	ESC_QA0415AA	ERR5976607	PRJEB44801	This study	112	19665	4375099	470
201900711	2019	France	Shigella sonnei		Lineage III	Routine	152	1	305	305	305	ESC_PA8803AA	ERR5966642	PRJEB44801	This study	112	19939	4591147	475
201704136	2017	France	Shigella sonnei		Lineage III	Routine	152	1	305	305	305	ESC_QA6667AA	ERR5979205	PRJEB44801	This study	112	24855	4921644	481
201706072	2017	France	Shigella sonnei		Lineage III	Routine	152	1	305	305	305	ESC_QA0317AA	ERR5976563	PRJEB44801	This study	112	21902	4752303	484
201902751	2019	France	Shigella sonnei		Lineage III	Routine	152	1	305	305	305	ESC_PA9038AA	ERR5969962	PRJEB44801	This study	112	21242	4675640	485
201706146	2017	France	Shigella sonnei		Lineage III	Routine	152	1	305	305	305	ESC_QA0326AA	ERR5976570	PRJEB44801	This study	112	17109	4384654	486
201806812	2018	France	Shigella sonnei		Lineage III	Routine	152	1	305	305	305	ESC_QA1212AA	ERR5978301	PRJEB44801	This study	112	20143	4447286	499
202000971	2020	France	Shigella sonnei		Lineage III	Routine	152	1	305	305	305	ESC_QA6777AA	ERR5979302	PRJEB44801	This study	112	19665	4654167	504
201902127	2019	France	Shigella sonnei		Lineage III	Routine	152	1	305	305	305	ESC_PA8962AA	ERR5969927	PRJEB44801	This study	112	19665	4553982	527
202008000	2020	France	Shigella sonnei		Lineage III	Routine	152	1	305	305	305	ESC_TA4385AA	ERR5981147	PRJEB44801	This study	112	20489	4647361	548
201809323	2018	France	Shigella boydii	2	S1b	Routine	145	1	1465	1465	1465	ESC_PA8338AA	ERR5888594	PRJEB44801	This study	112	19874	4303782	447
201901008	2019	France	Shigella boydii	2	S1b	Routine	145	1	1465	1465	1465	ESC_PA8840AA	ERR5888611	PRJEB44801	This study	112	20811	4478785	447
201707511	2017	France	Shigella flexneri	1b	S3-PG1	Routine	245	1	192	192	237	ESC_PA7568AA	ERR5908522	PRJEB44801	This study	112	28600	4202136	348
201900190	2019	France	Shigella flexneri	1b	S3-PG1	Routine	245	1	192	192	237	ESC_PA8741AA	ERR5917483	PRJEB44801	This study	112	25892	4446178	401
202000648	2020	France	Shigella flexneri	1b	S3-PG1	Routine	245	1	192	192	237	ESC_QA5662AA	ERR5954595	PRJEB44801	This study	112	23182	4364190	422
201704528	2017	France	Shigella flexneri	1c	S3-PG1	Routine	245	1	192	192	237	ESC_PA7506AA	ERR5908462	PRJEB44801	This study	112	22566	4368182	414
201809608	2018	France	Shigella flexneri	2a	S3-PG3	Routine	245	1	192	192	192	ESC_PA8505AA	ERR5909132	PRJEB44801	This study	112	30555	4494433	382
201900571	2019	France	Shigella flexneri	2a	S3-PG3	Routine	245	1	192	192	192	ESC_PA8780AA	ERR5917500	PRJEB44801	This study	112	29301	4521289	409
201910946	2019	France	Shigella flexneri	2a	S3-PG3	Routine	245	1	192	192	192	ESC_QA0581AA	ERR5952683	PRJEB44801	This study	112	24781	4446024	416
201911392	2019	France	Shigella flexneri	2a	S3-PG3	Routine	245	1	192	192	192	ESC_QA0668AA	ERR5952718	PRJEB44801	This study	112	27630	4430887	420
201710205	2017	France	Shigella flexneri	2a	S3-PG3	Routine	245	1	192	192	192	ESC_PA7391AA	ERR5896737	PRJEB44801	This study	112	22827	4429950	424
202001271	2020	France	Shigella flexneri	2a	S3-PG3	Routine	245	1	192	192	192	ESC_QA7705AA	ERR5956220	PRJEB44801	This study	112	25978	4487163	424
201801025	2018	France	Shigella flexneri	2a	S3-PG3	Routine	245	1	192	192	192	ESC_PA7736AA	ERR5908964	PRJEB44801	This study	112	24909	4621333	455
201911501	2019	France	Shigella flexneri	Xv	S3-PG3	Routine	245	1	192	192	192	ESC_PA8169AA	ERR5909153	PRJEB44801	This study	112	32734	4548524	360
201903300	2019	France	Shigella sonnei		Lineage II	Routine	152	1	305	305	305	ESC_PA9075AA	ERR5969976	PRJEB44801	This study	113	21971	4642906	443
201702809	2017	France	Shigella sonnei		Lineage II	Routine	152	1	305	305	305	ESC_QA6457AA	ERR5979155	PRJEB44801	This study	113	26002	4724117	448
201801912	2018	France	Shigella sonnei		Lineage III	Routine	152	1	305	305	305	ESC_QA1000AA	ERR5978062	PRJEB44801	This study	113	23728	4374380	396
201701293	2017	France	Shigella sonnei		Lineage III	Routine	152	1	305	305	305	ESC_PA9982AA	ERR5976147	PRJEB44801	This study	113	26924	4713980	410
201804496	2018	France	Shigella sonnei		Lineage III	Routine	152	1	305	305	305	ESC_QA0966AA	ERR5978143	PRJEB44801	This study	113	25093	4684826	414
201710232	2017	France	Shigella sonnei		Lineage III	Routine	152	1	305	305	305	ESC_QA0470AA	ERR5976681	PRJEB44801	This study	113	25362	4738325	420
201708709	2017	France	Shigella sonnei		Lineage III	Routine	152	1	305	305	305	ESC_QA0451AA	ERR5976643	PRJEB44801	This study	113	22586	4414342	423
201709145	2017	France	Shigella sonnei		Lineage III	Routine	152	1	305	305	305	ESC_QA0767AA	ERR5976826	PRJEB44801	This study	113	20387	4391884	445
201806203	2018	France	Shigella sonnei		Lineage III	Routine	152	1	305	305	305	ESC_QA1158AA	ERR5978265	PRJEB44801	This study	113	22524	4690710	446
201911418	2019	France	Shigella sonnei		Lineage III	Routine	152	1	305	305	305	ESC_PA7348AA	ERR5962144	PRJEB44801	This study	113	22848	4439388	449
201704804	2017	France	Shigella sonnei		Lineage III	Routine	152	1	305	305	305	ESC_QA0258AA	ERR5976262	PRJEB44801	This study	113	23784	4721076	452
201807774	2018	France	Shigella sonnei		Lineage III	Routine	152	1	305	305	305	ESC_QA1311AA	ERR5978379	PRJEB44801	This study	113	20381	4366227	455
202001499	2020	France	Shigella sonnei		Lineage III	Routine	152	1	305	305	305	ESC_QA8565AA	ERR5979326	PRJEB44801	This study	113	22937	4635001	474
201910055	2019	France	Shigella sonnei		Lineage III	Routine	152	1	305	305	305	ESC_PA9673AA	ERR5976098	PRJEB44801	This study	113	21263	4595016	483
201810382	2018	France	Shigella sonnei		Lineage III	Routine	152	1	305	305	305	ESC_PA8597AA	ERR5966525	PRJEB44801	This study	113	19103	4433527	484
201902877	2019	France	Shigella sonnei		Lineage III	Routine	152	1	305	305	305	ESC_PA9044AA	ERR5969964	PRJEB44801	This study	113	19212	4510730	489
201902191	2019	France	Shigella sonnei		Lineage III	Routine	152	1	305	305	305	ESC_PA8960AA	ERR5969929	PRJEB44801	This study	113	18735	4651708	500
201901525	2019	France	Shigella sonnei		Lineage III	Routine	152	1	305	305	305	ESC_PA8896AA	ERR5966703	PRJEB44801	This study	113	18735	4605685	518
201706095	2017	France	Shigella sonnei		Lineage III	Routine	152	1	305	305	305	ESC_QA0322AA	ERR5976567	PRJEB44801	This study	113	22875	4933547	525
201901515	2019	France	Shigella boydii	2	S1b	Routine	145	1	1465	1465	1465	ESC_PA8894AA	ERR5888613	PRJEB44801	This study	113	16950	4349640	543
201900926	2019	France	Shigella flexneri	6 var boydii 88	S1b	Routine	145	1	1465	1465	11126	ESC_PA8829AA	ERR5917523	PRJEB44801	This study	113	20383	4355882	421
201901497	2019	France	Shigella flexneri	6 var boydii 88	S1b	Routine	145	1	1465	1465	11126	ESC_PA8890AA	ERR5917553	PRJEB44801	This study	113	19131	4327025	466
201800704	2018	France	Shigella flexneri	6 var boydii 88	S1b	Routine	145	1	1465	1465	11126	ESC_PA7725AA	ERR5908954	PRJEB44801	This study	113	16735	4322491	521
201802821	2018	France	Shigella flexneri	6 var Hertfordshire	S1b	Routine	145	1	1465	1465	11126	ESC_PA7827AA	ERR5909038	PRJEB44801	This study	113	19860	4353481	445
201809884	2018	France	Shigella boydii	10	S1c	Routine	243	1	1465	1466	45300	ESC_PA8545AA	ERR5888600	PRJEB44801	This study	113	16950	4208213	496
201802493	2018	France	Shigella boydii	18	S1c	Routine	243	1	1465	1466	1466	ESC_QA1014AA	ERR5888576	PRJEB44801	This study	113	17734	4229309	475
201902727	2019	France	Shigella flexneri	1a	S3-PG1	Routine	7039	1	192	192	237	ESC_PA9035AA	ERR5919289	PRJEB44801	This study	113	22633	4343163	440
201801772	2018	France	Shigella flexneri	1b	S3-PG1	Routine	245	1	192	192	237	ESC_PA7786AA	ERR5908984	PRJEB44801	This study	113	29892	4462511	369
201811470	2018	France	Shigella flexneri	1b	S3-PG1	Routine	245	1	192	192	237	ESC_PA8726AA	ERR5917477	PRJEB44801	This study	113	21767	4247916	395
201708509	2017	France	Shigella flexneri	1b	S3-PG1	Routine	245	1	192	192	237	ESC_PA7588AA	ERR5908544	PRJEB44801	This study	113	23187	4329683	409
201903471	2019	France	Shigella flexneri	1b	S3-PG1	Routine	245	1	192	192	237	ESC_PA8992AA	ERR5919318	PRJEB44801	This study	113	24913	4355509	428
201805360	2018	France	Shigella flexneri	1b	S3-PG1	Routine	245	1	192	192	237	ESC_QA1076AA	ERR5952635	PRJEB44801	This study	113	22203	4333868	434
201900964	2019	France	Shigella flexneri	1c	S3-PG1	Routine	245	1	192	192	237	ESC_PA8833AA	ERR5917524	PRJEB44801	This study	113	21514	4382026	457
201704262	2017	France	Shigella flexneri	3a	S3-PG2	Routine	245	1	192	204	544	ESC_PA7503AA	ERR5908455	PRJEB44801	This study	113	28136	4500069	414
202002864	2020	France	Shigella flexneri	3a	S3-PG2	Routine	245	1	192	204	544	ESC_RA7008AA	ERR5956284	PRJEB44801	This study	113	20884	4296057	456
201807928	2018	France	Shigella flexneri	2a	S3-PG3	Routine	6200	1	192	192	192	ESC_QA1341AA	ERR5954562	PRJEB44801	This study	113	27736	4496165	408
201901157	2019	France	Shigella flexneri	2a	S3-PG3	Routine	245	1	192	192	192	ESC_PA8857AA	ERR5917529	PRJEB44801	This study	113	29171	4593134	428
201910547	2019	France	Shigella flexneri	2a	S3-PG3	Routine	245	1	192	192	192	ESC_QA0521AA	ERR5952664	PRJEB44801	This study	113	24187	4454767	433
201810911	2018	France	Shigella flexneri	3a	S3-PG4	Routine	628	1	192	543	543	ESC_PA8662AA	ERR5917457	PRJEB44801	This study	113	29604	4573519	383
201702706	2017	France	Shigella sonnei		Lineage II	Routine	152	1	305	305	305	ESC_QA6447AA	ERR5979147	PRJEB44801	This study	114	27698	4612068	418
201810841	2018	France	Shigella sonnei		Lineage II	Routine	152	1	305	305	305	ESC_PA8650AA	ERR5966571	PRJEB44801	This study	114	23629	4719287	442
201809160	2018	France	Shigella sonnei		Lineage III	Routine	152	1	305	305	305	ESC_PA8322AA	ERR5962040	PRJEB44801	This study	114	25785	4426766	370
201704120	2017	France	Shigella sonnei		Lineage III	Routine	152	1	305	305	305	ESC_QA6664AA	ERR5979202	PRJEB44801	This study	114	25787	4549938	386
201900413	2019	France	Shigella sonnei		Lineage III	Routine	152	1	305	305	305	ESC_PA8771AA	ERR5966630	PRJEB44801	This study	114	21985	4474479	402
201809766	2018	France	Shigella sonnei		Lineage III	Routine	152	1	305	305	305	ESC_PA8527AA	ERR5962080	PRJEB44801	This study	114	23745	4486701	416
201901836	2019	France	Shigella sonnei		Lineage III	Routine	152	1	305	305	305	ESC_PA8926AA	ERR5966717	PRJEB44801	This study	114	25362	4565459	418
201901177	2019	France	Shigella sonnei		Lineage III	Routine	152	1	305	305	305	ESC_PA8859AA	ERR5966680	PRJEB44801	This study	114	23497	4531607	419
201910541	2019	France	Shigella sonnei		Lineage III	Routine	152	1	305	305	305	ESC_QA0519AA	ERR5976716	PRJEB44801	This study	114	21397	4402407	422
201808097	2018	France	Shigella sonnei		Lineage III	Routine	152	1	305	305	305	ESC_PA8364AA	ERR5962002	PRJEB44801	This study	114	24438	4500714	423
201702424	2017	France	Shigella sonnei		Lineage III	Routine	152	1	305	305	305	ESC_QA0049AA	ERR5976206	PRJEB44801	This study	114	23736	4666781	425
201911576	2019	France	Shigella sonnei		Lineage III	Routine	152	1	305	305	305	ESC_PA9775AA	ERR5976283	PRJEB44801	This study	114	23497	4625115	429
201810751	2018	France	Shigella sonnei		Lineage III	Routine	152	1	305	305	305	ESC_PA8640AA	ERR5966563	PRJEB44801	This study	114	25065	4641998	430
201702904	2017	France	Shigella sonnei		Lineage III	Routine	152	1	305	305	305	ESC_QA6463AA	ERR5979162	PRJEB44801	This study	114	25362	4745663	430
201910061	2019	France	Shigella sonnei		Lineage III	Routine	152	1	305	305	305	ESC_PA9674AA	ERR5976099	PRJEB44801	This study	114	22036	4480210	432
201703908	2017	France	Shigella sonnei		Lineage III	Routine	152	1	305	305	305	ESC_QA6652AA	ERR5979190	PRJEB44801	This study	114	23956	4615337	433
201811367	2018	France	Shigella sonnei		Lineage III	Routine	152	1	305	305	305	ESC_PA8714AA	ERR5966603	PRJEB44801	This study	114	24210	4619394	440
201911328	2019	France	Shigella sonnei		Lineage III	Routine	152	1	305	305	305	ESC_QA0651AA	ERR5976988	PRJEB44801	This study	114	21761	4625305	442
201809321	2018	France	Shigella sonnei		Lineage III	Routine	152	1	305	305	305	ESC_PA8336AA	ERR5962050	PRJEB44801	This study	114	25558	4754849	451
201909826	2019	France	Shigella sonnei		Lineage III	Routine	152	1	305	305	305	ESC_PA9645AA	ERR5976081	PRJEB44801	This study	114	22911	4687090	454
201809320	2018	France	Shigella sonnei		Lineage III	Routine	152	1	305	305	305	ESC_PA8335AA	ERR5962049	PRJEB44801	This study	114	21263	4419539	455
201810136	2018	France	Shigella sonnei		Lineage III	Routine	152	1	305	305	305	ESC_PA8575AA	ERR5962110	PRJEB44801	This study	114	22256	4654670	456
201810952	2018	France	Shigella sonnei		Lineage III	Routine	152	1	305	305	305	ESC_PA8666AA	ERR5966584	PRJEB44801	This study	114	22488	4777187	458
201704580	2017	France	Shigella sonnei		Lineage III	Routine	152	1	305	305	305	ESC_QA0231AA	ERR5976239	PRJEB44801	This study	114	23068	4734806	459
201901179	2019	France	Shigella sonnei		Lineage III	Routine	152	1	305	305	305	ESC_PA8862AA	ERR5966682	PRJEB44801	This study	114	20351	4457837	479
202002865	2020	France	Shigella sonnei		Lineage III	Routine	152	1	305	305	305	ESC_RA7010AA	ERR5981054	PRJEB44801	This study	114	20956	4525890	482
201801738	2018	France	Shigella boydii	4	S1b	Routine	145	1	1465	1465	1465	ESC_QA0872AA	ERR5888574	PRJEB44801	This study	114	20917	4634701	485
201900648	2019	France	Shigella flexneri	6 var boydii 88	S1b	Routine	145	1	1465	1465	11126	ESC_PA8693AA	ERR5917509	PRJEB44801	This study	114	19358	4381304	468
201901659	2019	France	Shigella flexneri	6 var boydii 88	S1b	Routine	145	1	1465	1465	11126	ESC_PA8905AA	ERR5917559	PRJEB44801	This study	114	18030	4380397	480
201808505	2018	France	Shigella flexneri	6 var boydii 88	S1b	Routine	145	1	1465	1465	11126	ESC_QA1390AA	ERR5954582	PRJEB44801	This study	114	19626	4471310	495
201903379	2019	France	Shigella boydii	18	S1c	Routine	243	1	1465	1466	1466	ESC_PA8984AA	ERR5888616	PRJEB44801	This study	114	16233	4206321	510
201710819	2017	France	Shigella flexneri	1b	S3-PG1	Routine	245	1	192	192	237	ESC_PA7645AA	ERR5908874	PRJEB44801	This study	114	23163	4310862	433
201809360	2018	France	Shigella flexneri	3a	S3-PG2	Routine	245	1	192	204	544	ESC_PA8342AA	ERR5909122	PRJEB44801	This study	114	23063	4353094	403
201903036	2019	France	Shigella flexneri	3a	S3-PG2	Routine	245	1	192	204	544	ESC_PA9055AA	ERR5919303	PRJEB44801	This study	114	23769	4303289	417
201909240	2019	France	Shigella flexneri	2a	S3-PG3	Routine	245	1	192	192	192	ESC_PA9598AA	ERR5951554	PRJEB44801	This study	114	25891	4271401	375
202001388	2020	France	Shigella flexneri	2a	S3-PG3	Routine	245	1	192	192	192	ESC_QA7714AA	ERR5956228	PRJEB44801	This study	114	25973	4524115	413
201900315	2019	France	Shigella flexneri	2a	S3-PG3	Routine	245	1	192	192	192	ESC_PA8753AA	ERR5917489	PRJEB44801	This study	114	27842	4555831	422
201903159	2019	France	Shigella flexneri	2a	S3-PG3	Routine	6200	1	192	192	192	ESC_PA9065AA	ERR5919310	PRJEB44801	This study	114	27292	4425048	431
201905005	2019	France	Shigella flexneri	2a	S3-PG3	Routine	245	1	192	192	192	ESC_PA9084AA	ERR5919364	PRJEB44801	This study	114	25893	4443022	436
201700501	2017	France	Shigella flexneri	2b	S3-PG3	Routine	245	1	192	192	192	ESC_GA4792AA	ERR5896666	PRJEB44801	This study	114	31928	4652792	482
201908386	2019	France	Shigella flexneri	4av	S3-PG7	Routine	630	1	192	1530	1538	ESC_OA5818AA	ERR5896798	PRJEB44801	This study	114	21794	4367991	425
201810847	2018	France	Shigella sonnei		Lineage II	Routine	152	1	305	305	305	ESC_PA8656AA	ERR5966577	PRJEB44801	This study	115	23149	4713466	459
201808573	2018	France	Shigella sonnei		Lineage III	Routine	152	1	305	305	305	ESC_QA1396AA	ERR5978431	PRJEB44801	This study	115	22888	4410961	402
201701367	2017	France	Shigella sonnei		Lineage III	Routine	152	1	305	305	305	ESC_PA9991AA	ERR5976155	PRJEB44801	This study	115	26006	4710616	410
201911449	2019	France	Shigella sonnei		Lineage III	Routine	152	1	305	305	305	ESC_PA7355AA	ERR5962150	PRJEB44801	This study	115	24315	4636950	416
201908737	2019	France	Shigella sonnei		Lineage III	Routine	152	1	305	305	305	ESC_PA9561AA	ERR5976023	PRJEB44801	This study	115	25087	4673180	422
202000767	2020	France	Shigella sonnei		Lineage III	Routine	152	1	305	305	305	ESC_QA6216AA	ERR5979286	PRJEB44801	This study	115	22829	4405585	422
201710098	2017	France	Shigella sonnei		Lineage III	Routine	152	1	305	305	305	ESC_QA0463AA	ERR5976674	PRJEB44801	This study	115	23718	4511811	429
201903362	2019	France	Shigella sonnei		Lineage III	Routine	152	1	305	305	305	ESC_PA9081AA	ERR5969979	PRJEB44801	This study	115	24726	4578067	432
202000386	2020	France	Shigella sonnei		Lineage III	Routine	152	1	305	305	305	ESC_QA0206AA	ERR5976315	PRJEB44801	This study	115	22865	4573419	437
201910916	2019	France	Shigella sonnei		Lineage III	Routine	152	1	305	305	305	ESC_QA0572AA	ERR5976944	PRJEB44801	This study	115	22915	4666182	438
201909276	2019	France	Shigella sonnei		Lineage III	Routine	152	1	305	305	305	ESC_PA9603AA	ERR5976054	PRJEB44801	This study	115	20625	4386700	439
201901002	2019	France	Shigella sonnei		Lineage III	Routine	152	1	305	305	305	ESC_PA8838AA	ERR5966666	PRJEB44801	This study	115	21376	4632052	444
201900780	2019	France	Shigella sonnei		Lineage III	Routine	152	1	305	305	305	ESC_PA8813AA	ERR5966650	PRJEB44801	This study	115	21558	4711138	448
201903220	2019	France	Shigella sonnei		Lineage III	Routine	152	1	305	305	305	ESC_PA9073AA	ERR5969973	PRJEB44801	This study	115	21873	4646063	451
201810846	2018	France	Shigella sonnei		Lineage III	Routine	152	1	305	305	305	ESC_PA8655AA	ERR5966576	PRJEB44801	This study	115	22509	4676028	455
201805174	2018	France	Shigella sonnei		Lineage III	Routine	152	1	305	305	305	ESC_QA1061AA	ERR5978166	PRJEB44801	This study	115	25362	4617315	462
201908987	2019	France	Shigella sonnei		Lineage III	Routine	152	1	305	305	305	ESC_PA9580AA	ERR5976039	PRJEB44801	This study	115	21902	4694613	465
201807750	2018	France	Shigella sonnei		Lineage III	Routine	152	1	305	305	305	ESC_QA1310AA	ERR5978377	PRJEB44801	This study	115	21397	4604636	466
202001611	2020	France	Shigella sonnei		Lineage III	Routine	152	1	305	305	305	ESC_QA8710AA	ERR5979333	PRJEB44801	This study	115	21638	4601262	467
202000382	2020	France	Shigella sonnei		Lineage III	Routine	152	1	305	305	305	ESC_QA0203AA	ERR5976314	PRJEB44801	This study	115	21882	4589211	471
201907172	2019	France	Shigella sonnei		Lineage III	Routine	152	1	305	305	305	ESC_PA9323AA	ERR5970104	PRJEB44801	This study	115	20936	4575371	475
201809604	2018	France	Shigella sonnei		Lineage III	Routine	152	1	305	305	305	ESC_PA8504AA	ERR5962069	PRJEB44801	This study	115	20504	4532051	487
201905130	2019	France	Shigella sonnei		Lineage III	Routine	152	1	305	305	305	ESC_PA9088AA	ERR5970025	PRJEB44801	This study	115	20942	4610706	494
201803442	2018	France	Shigella sonnei		Lineage III	Routine	152	1	305	305	305	ESC_QA1047AA	ERR5978102	PRJEB44801	This study	115	21903	4811667	508
201712098	2017	France	Shigella sonnei		Lineage III	Routine	152	1	305	305	305	ESC_QA0744AA	ERR5976910	PRJEB44801	This study	115	17315	4626614	552
201807341	2018	France	Shigella flexneri	6 var Hertfordshire	S1b	Routine	145	1	1465	1465	11126	ESC_QA1265AA	ERR5954557	PRJEB44801	This study	115	20918	4385862	430
201908215	2019	France	Shigella flexneri	1b	S3-PG1	Routine	7384	1	192	192	237	ESC_PA9494AA	ERR5951520	PRJEB44801	This study	115	32384	4254276	304
201804241	2018	France	Shigella flexneri	1b	S3-PG1	Routine	7384	1	192	192	237	ESC_PA7862AA	ERR5909073	PRJEB44801	This study	115	31425	4288130	339
201908211	2019	France	Shigella flexneri	1b	S3-PG1	Routine	7384	1	192	192	237	ESC_PA9488AA	ERR5951517	PRJEB44801	This study	115	27151	4232068	350
201804238	2018	France	Shigella flexneri	1b	S3-PG1	Routine	7384	1	192	192	237	ESC_PA7858AA	ERR5909071	PRJEB44801	This study	115	32139	4290496	351
201801824	2018	France	Shigella flexneri	1b	S3-PG1	Routine	245	1	192	192	237	ESC_PA7789AA	ERR5908987	PRJEB44801	This study	115	29341	4319118	356
201811355	2018	France	Shigella flexneri	1b	S3-PG1	Routine	245	1	192	192	237	ESC_PA8713AA	ERR5917471	PRJEB44801	This study	115	30352	4448461	361
201803889	2018	France	Shigella flexneri	1b	S3-PG1	Routine	245	1	192	192	237	ESC_PA7856AA	ERR5909066	PRJEB44801	This study	115	29307	4470961	394
201700309	2017	France	Shigella flexneri	1c	S3-PG1	Routine	245	1	192	192	237	ESC_PA9925AA	ERR5951451	PRJEB44801	This study	115	32139	4469627	371
201704919	2017	France	Shigella flexneri	1c	S3-PG1	Routine	245	1	192	192	237	ESC_PA7521AA	ERR5908476	PRJEB44801	This study	115	29307	4552143	418
201902770	2019	France	Shigella flexneri	3a	S3-PG2	Routine	245	1	192	204	544	ESC_PA9039AA	ERR5919291	PRJEB44801	This study	115	29667	4456923	379
201809505	2018	France	Shigella flexneri	3a	S3-PG2	Routine	245	1	192	204	544	ESC_PA8347AA	ERR5909126	PRJEB44801	This study	115	23976	4340310	421
201902913	2019	France	Shigella flexneri	3a	S3-PG2	Routine	245	1	192	204	544	ESC_PA9048AA	ERR5919298	PRJEB44801	This study	115	21616	4470678	479
201700879	2017	France	Shigella flexneri	2a	S3-PG3	Routine	245	1	192	192	192	ESC_PA9958AA	ERR5952603	PRJEB44801	This study	115	33693	4498322	367
201900689	2019	France	Shigella flexneri	2a	S3-PG3	Routine	245	1	192	192	192	ESC_PA8799AA	ERR5917511	PRJEB44801	This study	115	28266	4495361	390
201908944	2019	France	Shigella flexneri	2a	S3-PG3	Routine	245	1	192	192	192	ESC_PA9576AA	ERR5951547	PRJEB44801	This study	115	25962	4412038	393
201810774	2018	France	Shigella flexneri	2a	S3-PG3	Routine	245	1	192	192	192	ESC_PA8643AA	ERR5917455	PRJEB44801	This study	115	28625	4481968	401
201704012	2017	France	Shigella flexneri	2a	S3-PG3	Routine	245	1	192	192	192	ESC_PA7493AA	ERR5908448	PRJEB44801	This study	115	30202	4518246	406
201704657	2017	France	Shigella flexneri	2a	S3-PG3	Routine	245	1	192	192	192	ESC_PA7515AA	ERR5908468	PRJEB44801	This study	115	29301	4438971	409
201905153	2019	France	Shigella flexneri	2a	S3-PG3	Routine	245	1	192	192	192	ESC_PA9089AA	ERR5919367	PRJEB44801	This study	115	26613	4446157	422
202000868	2020	France	Shigella flexneri	2a	S3-PG3	Routine	245	1	192	192	192	ESC_QA6732AA	ERR5954606	PRJEB44801	This study	115	25189	4538827	433
201807166	2018	France	Shigella flexneri	2a	S3-PG3	Routine	245	1	192	192	192	ESC_QA1249AA	ERR5954553	PRJEB44801	This study	115	21974	4361252	445
201901183	2019	France	Shigella flexneri	2a	S3-PG3	Routine	6200	1	192	192	192	ESC_PA8865AA	ERR5917533	PRJEB44801	This study	115	21980	4361453	456
201911399	2019	France	Shigella flexneri	2a	S3-PG3	Routine	245	1	192	192	192	ESC_QA0670AA	ERR5952719	PRJEB44801	This study	115	26970	4673101	462
201901641	2019	France	Shigella flexneri	2a	S3-PG3	Routine	245	1	192	192	192	ESC_PA8904AA	ERR5917558	PRJEB44801	This study	115	21307	4411078	499
201901347	2019	France	Shigella flexneri	Xv	S3-PG3	Routine	245	1	192	192	192	ESC_PA8787AA	ERR5917542	PRJEB44801	This study	115	22654	4382777	462
201706078	2017	France	Shigella flexneri	3a	S3-PG4	Routine	628	1	192	543	543	ESC_PA7549AA	ERR5908503	PRJEB44801	This study	115	31105	4557214	386
201704802	2017	France	Shigella sonnei		Lineage II	Routine	152	1	305	305	305	ESC_QA0256AA	ERR5976260	PRJEB44801	This study	116	24853	4616540	441
201810231	2018	France	Shigella sonnei		Lineage II	Routine	152	1	305	305	305	ESC_PA8582AA	ERR5962114	PRJEB44801	This study	116	20914	4728107	493
201903518	2019	France	Shigella sonnei		Lineage II	Routine	152	1	305	305	305	ESC_PA9099AA	ERR5969987	PRJEB44801	This study	116	19633	4740769	566
201810238	2018	France	Shigella sonnei		Lineage III	Routine	152	1	305	305	305	ESC_PA8488AA	ERR5962115	PRJEB44801	This study	116	23498	4422847	388
201900475	2019	France	Shigella sonnei		Lineage III	Routine	152	1	305	305	305	ESC_PA8774AA	ERR5966633	PRJEB44801	This study	116	23940	4426896	391
201808398	2018	France	Shigella sonnei		Lineage III	Routine	152	1	305	305	305	ESC_QA1377AA	ERR5978418	PRJEB44801	This study	116	23744	4437119	394
201809830	2018	France	Shigella sonnei		Lineage III	Routine	152	1	305	305	305	ESC_PA8534AA	ERR5962087	PRJEB44801	This study	116	23497	4425054	406
201709655	2017	France	Shigella sonnei		Lineage III	Routine	152	1	305	305	305	ESC_QA0338AA	ERR5976648	PRJEB44801	This study	116	25905	4602220	407
201809880	2018	France	Shigella sonnei		Lineage III	Routine	152	1	305	305	305	ESC_PA8543AA	ERR5962089	PRJEB44801	This study	116	23497	4565995	412
201701299	2017	France	Shigella sonnei		Lineage III	Routine	152	1	305	305	305	ESC_PA9987AA	ERR5976153	PRJEB44801	This study	116	26006	4725887	412
201702906	2017	France	Shigella sonnei		Lineage III	Routine	152	1	305	305	305	ESC_QA6465AA	ERR5979164	PRJEB44801	This study	116	25362	4668920	412
201810934	2018	France	Shigella sonnei		Lineage III	Routine	152	1	305	305	305	ESC_PA8664AA	ERR5966583	PRJEB44801	This study	116	23497	4549572	416
201707079	2017	France	Shigella sonnei		Lineage III	Routine	152	1	305	305	305	ESC_QA0377AA	ERR5976575	PRJEB44801	This study	116	25389	4436347	417
202000895	2020	France	Shigella sonnei		Lineage III	Routine	152	1	305	305	305	ESC_QA6739AA	ERR5979294	PRJEB44801	This study	116	22796	4422424	419
201809245	2018	France	Shigella sonnei		Lineage III	Routine	152	1	305	305	305	ESC_PA8327AA	ERR5962044	PRJEB44801	This study	116	25373	4620510	423
201809513	2018	France	Shigella sonnei		Lineage III	Routine	6035	1	305	305	305	ESC_PA8356AA	ERR5962061	PRJEB44801	This study	116	22182	4404910	424
201705361	2017	France	Shigella sonnei		Lineage III	Routine	152	1	305	305	305	ESC_QA0290AA	ERR5976538	PRJEB44801	This study	116	22253	4561332	424
201910792	2019	France	Shigella sonnei		Lineage III	Routine	152	1	305	305	305	ESC_QA0547AA	ERR5976928	PRJEB44801	This study	116	23718	4670231	424
201911079	2019	France	Shigella sonnei		Lineage III	Routine	152	1	305	305	305	ESC_QA0602AA	ERR5976965	PRJEB44801	This study	116	24304	4631357	427
201803032	2018	France	Shigella sonnei		Lineage III	Routine	152	1	305	305	305	ESC_QA1034AA	ERR5978089	PRJEB44801	This study	116	23021	4560528	427
201810750	2018	France	Shigella sonnei		Lineage III	Routine	152	1	305	305	305	ESC_PA8639AA	ERR5966562	PRJEB44801	This study	116	23497	4591374	428
201810898	2018	France	Shigella sonnei		Lineage III	Routine	152	1	305	305	305	ESC_PA8660AA	ERR5966580	PRJEB44801	This study	116	22921	4637841	430
201702905	2017	France	Shigella sonnei		Lineage III	Routine	152	1	305	305	305	ESC_QA6464AA	ERR5979163	PRJEB44801	This study	116	25752	4741851	430
201807437	2018	France	Shigella sonnei		Lineage III	Routine	152	1	305	305	305	ESC_QA1274AA	ERR5978344	PRJEB44801	This study	116	20883	4405951	431
201903340	2019	France	Shigella sonnei		Lineage III	Routine	152	1	305	305	305	ESC_PA9078AA	ERR5969978	PRJEB44801	This study	116	20920	4436845	433
201910040	2019	France	Shigella sonnei		Lineage III	Routine	152	1	305	305	305	ESC_PA9671AA	ERR5976096	PRJEB44801	This study	116	22707	4490572	433
201909242	2019	France	Shigella sonnei		Lineage III	Routine	152	1	305	305	305	ESC_PA9600AA	ERR5976051	PRJEB44801	This study	116	22036	4469314	434
201705129	2017	France	Shigella sonnei		Lineage III	Routine	152	1	305	305	305	ESC_QA0274AA	ERR5976276	PRJEB44801	This study	116	23497	4714204	435
201909247	2019	France	Shigella sonnei		Lineage III	Routine	152	1	305	305	305	ESC_PA9601AA	ERR5976052	PRJEB44801	This study	116	21852	4460100	436
201909234	2019	France	Shigella sonnei		Lineage III	Routine	152	1	305	305	305	ESC_PA9597AA	ERR5976050	PRJEB44801	This study	116	21855	4388749	439
201809893	2018	France	Shigella sonnei		Lineage III	Routine	152	1	305	305	305	ESC_PA8546AA	ERR5962091	PRJEB44801	This study	116	22998	4476032	448
202000163	2020	France	Shigella sonnei		Lineage III	Routine	152	1	305	305	305	ESC_QA0136AA	ERR5976298	PRJEB44801	This study	116	19665	4379745	451
201904534	2019	France	Shigella sonnei		Lineage III	Routine	152	1	305	305	305	ESC_PA9154AA	ERR5970011	PRJEB44801	This study	116	20404	4490677	457
201807874	2018	France	Shigella sonnei		Lineage III	Routine	152	1	305	305	305	ESC_QA1335AA	ERR5978394	PRJEB44801	This study	116	21742	4666747	459
201903286	2019	France	Shigella sonnei		Lineage III	Routine	152	1	305	305	305	ESC_PA9076AA	ERR5969975	PRJEB44801	This study	116	22555	4621440	460
201906159	2019	France	Shigella sonnei		Lineage III	Routine	152	1	305	305	305	ESC_PA9264AA	ERR5970070	PRJEB44801	This study	116	20658	4502554	462
201911384	2019	France	Shigella sonnei		Lineage III	Routine	152	1	305	305	305	ESC_QA0667AA	ERR5977003	PRJEB44801	This study	116	22775	4476700	464
201905544	2019	France	Shigella sonnei		Lineage III	Routine	152	1	305	305	305	ESC_PA9208AA	ERR5970040	PRJEB44801	This study	116	21542	4567187	466
201708477	2017	France	Shigella sonnei		Lineage III	Routine	152	1	305	305	305	ESC_QA0443AA	ERR5976636	PRJEB44801	This study	116	22255	4569309	469
201806908	2018	France	Shigella sonnei		Lineage III	Routine	152	1	305	305	305	ESC_QA1222AA	ERR5978309	PRJEB44801	This study	116	19665	4397079	472
201809996	2018	France	Shigella sonnei		Lineage III	Routine	152	1	305	305	305	ESC_PA8555AA	ERR5962097	PRJEB44801	This study	116	20755	4560121	488
201908697	2019	France	Shigella sonnei		Lineage III	Routine	152	1	305	305	305	ESC_PA9554AA	ERR5976019	PRJEB44801	This study	116	21542	4687424	495
201809293	2018	France	Shigella sonnei		Lineage III	Routine	152	1	305	305	305	ESC_PA8329AA	ERR5962046	PRJEB44801	This study	116	21842	4725902	497
201806745	2018	France	Shigella sonnei		Lineage III	Routine	152	1	305	305	305	ESC_QA1208AA	ERR5978298	PRJEB44801	This study	116	19999	4688091	503
201709817	2017	France	Shigella sonnei		Lineage III	Routine	152	1	305	305	305	ESC_QA0352AA	ERR5976662	PRJEB44801	This study	116	20413	4459368	505
201800302	2018	France	Shigella sonnei		Lineage III	Routine	152	1	305	305	305	ESC_QA0751AA	ERR5976917	PRJEB44801	This study	116	17624	4439263	527
201903135	2019	France	Shigella dysenteriae	12	S1a	Routine	148	1	1465	4194	35330	ESC_PA9062AA	ERR5982225	PRJEB44801	This study	116	16951	4282195	511
201809609	2018	France	Shigella boydii	2	S1b	Routine	145	1	1465	1465	1465	ESC_PA8506AA	ERR5888595	PRJEB44801	This study	116	20658	4333255	429
201809838	2018	France	Shigella boydii	10	S1c	Routine	243	1	1465	1466	45300	ESC_PA8537AA	ERR5888597	PRJEB44801	This study	116	18173	4275728	503
201809222	2018	France	Shigella flexneri	1b	S3-PG1	Routine	245	1	192	192	237	ESC_PA8326AA	ERR5909115	PRJEB44801	This study	116	30352	4379250	343
201707413	2017	France	Shigella flexneri	1b	S3-PG1	Routine	245	1	192	192	237	ESC_PA7563AA	ERR5908518	PRJEB44801	This study	116	30352	4274177	357
201904931	2019	France	Shigella flexneri	1b	S3-PG1	Routine	245	1	192	192	237	ESC_PA9170AA	ERR5919359	PRJEB44801	This study	116	26013	4226770	380
202000373	2020	France	Shigella flexneri	1b	S3-PG1	Routine	245	1	192	192	237	ESC_QA0198AA	ERR5952733	PRJEB44801	This study	116	26073	4319194	398
201805339	2018	France	Shigella flexneri	1b	S3-PG1	Routine	245	1	192	192	237	ESC_QA1075AA	ERR5952634	PRJEB44801	This study	116	23932	4353722	425
201709814	2017	France	Shigella flexneri	1b	S3-PG1	Routine	245	1	192	192	237	ESC_PA7616AA	ERR5908859	PRJEB44801	This study	116	20718	4401849	510
201701394	2017	France	Shigella flexneri	1c	S3-PG1	Routine	245	1	192	192	237	ESC_PA7416AA	ERR5896679	PRJEB44801	This study	116	29309	4440993	389
201800819	2018	France	Shigella flexneri	3b	S3-PG2	Routine	245	1	192	204	544	ESC_PA7728AA	ERR5908957	PRJEB44801	This study	116	20148	4306127	490
201811342	2018	France	Shigella flexneri	2a	S3-PG3	Routine	245	1	192	192	192	ESC_PA8712AA	ERR5917470	PRJEB44801	This study	116	30352	4499530	373
201808358	2018	France	Shigella flexneri	2a	S3-PG3	Routine	245	1	192	192	192	ESC_QA1375AA	ERR5954579	PRJEB44801	This study	116	30352	4459900	373
201809516	2018	France	Shigella flexneri	2a	S3-PG3	Routine	245	1	192	192	192	ESC_PA8496AA	ERR5909130	PRJEB44801	This study	116	29302	4446091	379
201700589	2017	France	Shigella flexneri	2a	S3-PG3	Routine	245	1	192	192	192	ESC_PA9943AA	ERR5951459	PRJEB44801	This study	116	30112	4446260	383
201808024	2018	France	Shigella flexneri	2a	S3-PG3	Routine	245	1	192	192	192	ESC_QA1352AA	ERR5954568	PRJEB44801	This study	116	30555	4453856	390
201900590	2019	France	Shigella flexneri	2a	S3-PG3	Routine	245	1	192	192	192	ESC_PA8782AA	ERR5917502	PRJEB44801	This study	116	25886	4413602	417
201706199	2017	France	Shigella flexneri	2a	S3-PG3	Routine	245	1	192	192	192	ESC_PA7551AA	ERR5908505	PRJEB44801	This study	116	24417	4429854	458
201902915	2019	France	Shigella flexneri	2a	S3-PG3	Routine	245	1	192	192	192	ESC_PA9049AA	ERR5919299	PRJEB44801	This study	116	21877	4427697	463
201803140	2018	France	Shigella flexneri	X	S3-PG3	Routine	245	1	192	192	192	ESC_PA7833AA	ERR5909046	PRJEB44801	This study	116	28748	4428611	370
201809431	2018	France	Shigella flexneri	4a	S3-PG7	Routine	630	1	192	1530	1538	ESC_OA5806AA	ERR5896769	PRJEB44801	This study	116	22309	4451439	460
201810807	2018	France	Shigella sonnei		Lineage I	Routine	1502	1	305	305	394	ESC_PA8647AA	ERR5966567	PRJEB44801	This study	117	24210	4883711	509
201810955	2018	France	Shigella sonnei		Lineage II	Routine	152	1	305	305	305	ESC_QA6627AA	ERR5979265	PRJEB44801	This study	117	25362	4636311	397
201906173	2019	France	Shigella sonnei		Lineage II	Routine	152	1	305	305	305	ESC_PA9267AA	ERR5970072	PRJEB44801	This study	117	23497	4622514	422
201808185	2018	France	Shigella sonnei		Lineage III	Routine	152	1	305	305	305	ESC_PA8368AA	ERR5962004	PRJEB44801	This study	117	25752	4424639	382
201808316	2018	France	Shigella sonnei		Lineage III	Routine	152	1	305	305	305	ESC_QA1372AA	ERR5978417	PRJEB44801	This study	117	25362	4488817	382
201808254	2018	France	Shigella sonnei		Lineage III	Routine	152	1	305	305	305	ESC_PA8371AA	ERR5962006	PRJEB44801	This study	117	25752	4466927	385
201702422	2017	France	Shigella sonnei		Lineage III	Routine	152	1	305	305	305	ESC_QA0047AA	ERR5976204	PRJEB44801	This study	117	23804	4539147	401
201704137	2017	France	Shigella sonnei		Lineage III	Routine	152	1	305	305	305	ESC_QA6668AA	ERR5979206	PRJEB44801	This study	117	25362	4436342	402
201701295	2017	France	Shigella sonnei		Lineage III	Routine	152	1	305	305	305	ESC_PA9985AA	ERR5976149	PRJEB44801	This study	117	25905	4713203	408
201703128	2017	France	Shigella sonnei		Lineage III	Routine	152	1	305	305	305	ESC_QA6472AA	ERR5979171	PRJEB44801	This study	117	25378	4491872	412
201909480	2019	France	Shigella sonnei		Lineage III	Routine	152	1	305	305	305	ESC_PA9716AA	ERR5976065	PRJEB44801	This study	117	23304	4445125	417
201904911	2019	France	Shigella sonnei		Lineage III	Routine	152	1	305	305	305	ESC_PA9169AA	ERR5970018	PRJEB44801	This study	117	21608	4476644	419
202001025	2020	France	Shigella sonnei		Lineage III	Routine	152	1	305	305	305	ESC_QA6776AA	ERR5979305	PRJEB44801	This study	117	21448	4458384	425
201808098	2018	France	Shigella sonnei		Lineage III	Routine	152	1	305	305	305	ESC_PA8367AA	ERR5962003	PRJEB44801	This study	117	24719	4534449	428
201806148	2018	France	Shigella sonnei		Lineage III	Routine	152	1	305	305	305	ESC_QA1147AA	ERR5978258	PRJEB44801	This study	117	21263	4406702	431
201810149	2018	France	Shigella sonnei		Lineage III	Routine	152	1	305	305	305	ESC_PA8577AA	ERR5962111	PRJEB44801	This study	117	23497	4410400	432
201703912	2017	France	Shigella sonnei		Lineage III	Routine	152	1	305	305	305	ESC_QA6653AA	ERR5979191	PRJEB44801	This study	117	25904	4766450	432
201702482	2017	France	Shigella sonnei		Lineage III	Routine	152	1	305	305	305	ESC_QA0053AA	ERR5976210	PRJEB44801	This study	117	25093	4635434	435
201910794	2019	France	Shigella sonnei		Lineage III	Routine	152	1	305	305	305	ESC_QA0549AA	ERR5976930	PRJEB44801	This study	117	25341	4682618	436
201810975	2018	France	Shigella sonnei		Lineage III	Routine	152	1	305	305	305	ESC_PA8667AA	ERR5966585	PRJEB44801	This study	117	24677	4776871	438
201908945	2019	France	Shigella sonnei		Lineage III	Routine	152	1	305	305	305	ESC_PA9577AA	ERR5976037	PRJEB44801	This study	117	20939	4450777	442
201710497	2017	France	Shigella sonnei		Lineage III	Routine	152	1	305	305	305	ESC_QA0481AA	ERR5976692	PRJEB44801	This study	117	23736	4521599	446
201809960	2018	France	Shigella sonnei		Lineage III	Routine	152	1	305	305	305	ESC_PA8550AA	ERR5962093	PRJEB44801	This study	117	21894	4509531	454
201907529	2019	France	Shigella sonnei		Lineage III	Routine	152	1	305	305	305	ESC_PA9349AA	ERR5975931	PRJEB44801	This study	117	21485	4485799	456
201907834	2019	France	Shigella sonnei		Lineage III	Routine	152	1	305	305	305	ESC_PA9365AA	ERR5975948	PRJEB44801	This study	117	22586	4647892	456
201704803	2017	France	Shigella sonnei		Lineage III	Routine	152	1	305	305	305	ESC_QA0257AA	ERR5976261	PRJEB44801	This study	117	23940	4697802	458
201805013	2018	France	Shigella sonnei		Lineage III	Routine	152	1	305	305	305	ESC_QA1055AA	ERR5978161	PRJEB44801	This study	117	22871	4618519	464
201900396	2019	France	Shigella sonnei		Lineage III	Routine	5517	1	305	305	305	ESC_PA8769AA	ERR5966628	PRJEB44801	This study	117	21902	4539518	466
201909081	2019	France	Shigella sonnei		Lineage III	Routine	152	1	305	305	305	ESC_PA9585AA	ERR5976043	PRJEB44801	This study	117	22255	4774211	467
201809101	2018	France	Shigella sonnei		Lineage III	Routine	152	1	305	305	305	ESC_PA8320AA	ERR5962038	PRJEB44801	This study	117	25362	4791178	472
201709977	2017	France	Shigella sonnei		Lineage III	Routine	152	1	305	305	305	ESC_QA0459AA	ERR5976671	PRJEB44801	This study	117	22933	4684467	475
201911342	2019	France	Shigella sonnei		Lineage III	Routine	152	1	305	305	305	ESC_QA0657AA	ERR5976994	PRJEB44801	This study	117	21706	4696634	485
201900936	2019	France	Shigella sonnei		Lineage III	Routine	152	1	305	305	305	ESC_PA8831AA	ERR5966660	PRJEB44801	This study	117	20944	4665748	489
201901532	2019	France	Shigella sonnei		Lineage III	Routine	152	1	305	305	305	ESC_PA8900AA	ERR5966704	PRJEB44801	This study	117	20178	4453330	492
202004441	2020	France	Shigella sonnei		Lineage III	Routine	152	1	305	305	305	ESC_SA1095AA	ERR5981083	PRJEB44801	This study	117	22255	4780113	506
201900918	2019	France	Shigella sonnei		Lineage III	Routine	152	1	305	305	305	ESC_PA8828AA	ERR5966658	PRJEB44801	This study	117	18730	4577011	512
202007960	2020	France	Shigella sonnei		Lineage III	Routine	152	1	305	305	305	ESC_TA4378AA	ERR5981144	PRJEB44801	This study	117	18741	4732349	526
201710658	2017	France	Shigella sonnei		Lineage III	Routine	152	1	305	305	305	ESC_QA0783AA	ERR5976847	PRJEB44801	This study	117	19665	4789792	527
201908200	2019	France	Shigella flexneri	6 var boydii 88	S1b	Routine	145	1	1465	1465	11126	ESC_PA9481AA	ERR5951510	PRJEB44801	This study	117	18713	4336000	466
201908939	2019	France	Shigella flexneri	6 var boydii 88	S1b	Routine	145	1	1465	1465	11126	ESC_PA9578AA	ERR5951546	PRJEB44801	This study	117	19559	4422419	473
201900022	2019	France	Shigella boydii	19	S1c	Routine	243	1	1465	1466	1466	ESC_PA8729AA	ERR5888609	PRJEB44801	This study	117	16613	4287018	495
201908190	2019	France	Shigella flexneri	1b	S3-PG1	Routine	7384	1	192	192	237	ESC_PA9472AA	ERR5951504	PRJEB44801	This study	117	32400	4374278	320
201900695	2019	France	Shigella flexneri	1b	S3-PG1	Routine	245	1	192	192	237	ESC_PA8801AA	ERR5917513	PRJEB44801	This study	117	24107	4352579	408
201901181	2019	France	Shigella flexneri	1b	S3-PG1	Routine	245	1	192	192	237	ESC_PA8863AA	ERR5917531	PRJEB44801	This study	117	21285	4303944	459
201804618	2018	France	Shigella flexneri	1c	S3-PG1	Routine	245	1	192	192	237	ESC_PA7877AA	ERR5909089	PRJEB44801	This study	117	26111	4398408	379
201810739	2018	France	Shigella flexneri	1c	S3-PG1	Routine	245	1	192	192	237	ESC_PA8634AA	ERR5917453	PRJEB44801	This study	117	27599	4394434	388
201901329	2019	France	Shigella flexneri	7b	S3-PG1	Routine	245	1	192	192	237	ESC_PA8880AA	ERR5917539	PRJEB44801	This study	117	20985	4309960	463
201800002	2018	France	Shigella flexneri	3a	S3-PG2	Routine	245	1	192	204	544	ESC_PA7698AA	ERR5908927	PRJEB44801	This study	117	25674	4428769	409
201900392	2019	France	Shigella flexneri	3a	S3-PG2	Routine	245	1	192	204	544	ESC_PA8768AA	ERR5917498	PRJEB44801	This study	117	23216	4412728	409
202008360	2020	France	Shigella flexneri	3b	S3-PG2	Routine	245	1	192	204	544	ESC_TA5008AA	ERR5961602	PRJEB44801	This study	117	23172	4378756	438
201706650	2017	France	Shigella flexneri	2a	S3-PG3	Routine	245	1	192	192	192	ESC_QA1435AA	ERR5954503	PRJEB44801	This study	117	31374	4299293	322
201801163	2018	France	Shigella flexneri	2a	S3-PG3	Routine	245	1	192	192	192	ESC_PA7624AA	ERR5908969	PRJEB44801	This study	117	30352	4670761	397
202001417	2020	France	Shigella flexneri	2a	S3-PG3	Routine	245	1	192	192	192	ESC_QA8236AA	ERR5956231	PRJEB44801	This study	117	28622	4415001	413
201808450	2018	France	Shigella flexneri	2a	S3-PG3	Routine	245	1	192	192	192	ESC_QA1382AA	ERR5954580	PRJEB44801	This study	117	24162	4444982	418
201709545	2017	France	Shigella flexneri	2a	S3-PG3	Routine	245	1	192	192	192	ESC_PA7610AA	ERR5908853	PRJEB44801	This study	117	25577	4382569	423
201903185	2019	France	Shigella flexneri	2a	S3-PG3	Routine	245	1	192	192	192	ESC_PA9067AA	ERR5919312	PRJEB44801	This study	117	26073	4405187	425
201906977	2019	France	Shigella flexneri	2a	S3-PG3	Routine	245	1	192	192	192	ESC_PA9295AA	ERR5919408	PRJEB44801	This study	117	25876	4408654	429
201802338	2018	France	Shigella flexneri	2a	S3-PG3	Routine	245	1	192	192	192	ESC_PA7818AA	ERR5909027	PRJEB44801	This study	117	26426	4432101	430
201903474	2019	France	Shigella flexneri	2a	S3-PG3	Routine	245	1	192	192	192	ESC_PA8993AA	ERR5919319	PRJEB44801	This study	117	26848	4528499	445
201710754	2017	France	Shigella flexneri	2a	S3-PG3	Routine	245	1	192	192	192	ESC_PA7643AA	ERR5908873	PRJEB44801	This study	117	24348	4406185	451
201901632	2019	France	Shigella flexneri	2a	S3-PG3	Routine	245	1	192	192	192	ESC_PA8899AA	ERR5917556	PRJEB44801	This study	117	23495	4460055	466
201907989	2019	France	Shigella flexneri	2b	S3-PG3	Routine	5240	1	192	192	192	ESC_PA9385AA	ERR5951487	PRJEB44801	This study	117	29789	4447903	353
201900946	2019	France	Shigella sonnei		Lineage II	Routine	152	1	305	305	305	ESC_PA8832AA	ERR5966661	PRJEB44801	This study	118	22253	4714967	472
201808638	2018	France	Shigella sonnei		Lineage III	Routine	152	1	305	305	305	ESC_QA1406AA	ERR5978438	PRJEB44801	This study	118	26754	4588145	374
201809177	2018	France	Shigella sonnei		Lineage III	Routine	152	1	305	305	305	ESC_PA8323AA	ERR5962041	PRJEB44801	This study	118	25779	4544084	386
201703224	2017	France	Shigella sonnei		Lineage III	Routine	152	1	305	305	305	ESC_QA6471AA	ERR5979173	PRJEB44801	This study	118	24935	4434869	391
201808590	2018	France	Shigella sonnei		Lineage III	Routine	152	1	305	305	305	ESC_QA1400AA	ERR5978433	PRJEB44801	This study	118	23497	4406594	397
201809803	2018	France	Shigella sonnei		Lineage III	Routine	152	1	305	305	305	ESC_PA8533AA	ERR5962086	PRJEB44801	This study	118	23670	4515312	407
201809098	2018	France	Shigella sonnei		Lineage III	Routine	152	1	305	305	305	ESC_PA8318AA	ERR5962037	PRJEB44801	This study	118	23756	4538040	415
201709146	2017	France	Shigella sonnei		Lineage III	Routine	152	1	305	305	305	ESC_QA0768AA	ERR5976827	PRJEB44801	This study	118	21900	4387090	419
201809509	2018	France	Shigella sonnei		Lineage III	Routine	152	1	305	305	305	ESC_PA8351AA	ERR5962058	PRJEB44801	This study	118	23829	4483557	421
201805409	2018	France	Shigella sonnei		Lineage III	Routine	152	1	305	305	305	ESC_QA1084AA	ERR5978176	PRJEB44801	This study	118	24669	4752415	429
201902637	2019	France	Shigella sonnei		Lineage III	Routine	1503	1	305	305	305	ESC_PA9019AA	ERR5969953	PRJEB44801	This study	118	20967	4451011	432
201702787	2017	France	Shigella sonnei		Lineage III	Routine	152	1	305	305	305	ESC_QA6451AA	ERR5979150	PRJEB44801	This study	118	25362	4666816	440
201810452	2018	France	Shigella sonnei		Lineage III	Routine	152	1	305	305	305	ESC_PA8604AA	ERR5966530	PRJEB44801	This study	118	22959	4500103	443
201708986	2017	France	Shigella sonnei		Lineage III	Routine	152	1	305	305	305	ESC_QA0766AA	ERR5976821	PRJEB44801	This study	118	21559	4479827	445
201900813	2018	France	Shigella sonnei		Lineage III	Routine	152	1	305	305	305	ESC_MA3880AA	ERR5962127	PRJEB44801	This study	118	22968	4622631	446
201803443	2018	France	Shigella sonnei		Lineage III	Routine	152	1	305	305	305	ESC_QA1049AA	ERR5978103	PRJEB44801	This study	118	22586	4711336	448
201807186	2018	France	Shigella sonnei		Lineage III	Routine	152	1	305	305	305	ESC_QA1257AA	ERR5978328	PRJEB44801	This study	118	21485	4562076	452
201902911	2019	France	Shigella sonnei		Lineage III	Routine	152	1	305	305	305	ESC_PA9047AA	ERR5969965	PRJEB44801	This study	118	25460	4839767	455
201911650	2019	France	Shigella sonnei		Lineage III	Routine	152	1	305	305	305	ESC_PA9786AA	ERR5976290	PRJEB44801	This study	118	21641	4624757	457
201910460	2019	France	Shigella sonnei		Lineage III	Routine	152	1	305	305	305	ESC_QA0509AA	ERR5976710	PRJEB44801	This study	118	21263	4495873	460
201708044	2017	France	Shigella sonnei		Lineage III	Routine	152	1	305	305	305	ESC_QA0422AA	ERR5976616	PRJEB44801	This study	118	23976	4663753	473
201807578	2018	France	Shigella sonnei		Lineage III	Routine	152	1	305	305	305	ESC_QA1287AA	ERR5978358	PRJEB44801	This study	118	22253	4577812	473
201708393	2017	France	Shigella sonnei		Lineage III	Routine	152	1	305	305	305	ESC_QA0439AA	ERR5976633	PRJEB44801	This study	118	21653	4779421	474
201806146	2018	France	Shigella sonnei		Lineage III	Routine	152	1	305	305	305	ESC_QA1144AA	ERR5978257	PRJEB44801	This study	118	23813	4549934	487
201903493	2019	France	Shigella sonnei		Lineage III	Routine	152	1	305	305	305	ESC_PA9096AA	ERR5969985	PRJEB44801	This study	118	19794	4471441	495
202000619	2020	France	Shigella sonnei		Lineage III	Routine	152	1	305	305	305	ESC_QA5677AA	ERR5979276	PRJEB44801	This study	118	22189	4628579	495
201903427	2019	France	Shigella sonnei		Lineage III	Routine	152	1	305	305	305	ESC_PA8989AA	ERR5969983	PRJEB44801	This study	118	21887	4778670	499
201905421	2019	France	Shigella sonnei		Lineage III	Routine	152	1	305	305	305	ESC_PA9202AA	ERR5970037	PRJEB44801	This study	118	20947	4489880	504
202008728	2021	France	Shigella sonnei		Lineage III	Routine	152	1	305	305	305	ESC_UA3061AA	ERR5981172	PRJEB44801	This study	118	20299	4703201	559
201706891	2017	France	Shigella boydii	4	S1b	Routine	145	1	1465	1465	1465	ESC_QA1452AA	ERR5888551	PRJEB44801	This study	118	20372	4410351	471
201706224	2017	France	Shigella boydii	14	S1b	Routine	1273	1	1465	1465	41808	ESC_QA0329AA	ERR5888549	PRJEB44801	This study	118	16751	4438613	602
201805802	2018	France	Shigella flexneri	6 var boydii 88	S1b	Routine	145	1	1465	1465	11126	ESC_QA1117AA	ERR5954517	PRJEB44801	This study	118	20918	4438900	481
201903203	2019	France	Shigella flexneri	6 var boydii 88	S1b	Routine	145	1	1465	1465	11126	ESC_PA9070AA	ERR5919313	PRJEB44801	This study	118	18403	4358604	501
201908212	2019	France	Shigella flexneri	1b	S3-PG1	Routine	7384	1	192	192	237	ESC_PA9491AA	ERR5951518	PRJEB44801	This study	118	24837	4252932	356
202000381	2020	France	Shigella flexneri	1b	S3-PG1	Routine	245	1	192	192	237	ESC_QA0202AA	ERR5952735	PRJEB44801	This study	118	24719	4465112	410
201901368	2019	France	Shigella flexneri	7b	S3-PG1	Routine	245	1	192	192	237	ESC_PA8786AA	ERR5917543	PRJEB44801	This study	118	20504	4204229	438
201809722	2018	France	Shigella flexneri	3a	S3-PG2	Routine	245	1	192	204	544	ESC_PA8521AA	ERR5909139	PRJEB44801	This study	118	25705	4414849	406
201810995	2018	France	Shigella flexneri	2a	S3-PG3	Routine	245	1	192	192	192	ESC_PA8668AA	ERR5917458	PRJEB44801	This study	118	30352	4431857	351
201804591	2018	France	Shigella flexneri	2a	S3-PG3	Routine	245	1	192	192	192	ESC_PA7876AA	ERR5909087	PRJEB44801	This study	118	30058	4460132	396
201709032	2017	France	Shigella flexneri	2a	S3-PG3	Routine	245	1	192	192	192	ESC_PA7596AA	ERR5908552	PRJEB44801	This study	118	28674	4415071	407
201801211	2018	France	Shigella flexneri	2a	S3-PG3	Routine	245	1	192	192	192	ESC_PA7627AA	ERR5908971	PRJEB44801	This study	118	29301	4421655	409
201903875	2019	France	Shigella flexneri	2a	S3-PG3	Routine	245	1	192	192	192	ESC_PA9123AA	ERR5919337	PRJEB44801	This study	118	27129	4360450	417
202000870	2020	France	Shigella flexneri	2a	S3-PG3	Routine	9148	1	192	192	192	ESC_QA6735AA	ERR5954607	PRJEB44801	This study	118	25889	4431084	419
201902663	2019	France	Shigella flexneri	2a	S3-PG3	Routine	245	1	192	192	192	ESC_PA9020AA	ERR5919283	PRJEB44801	This study	118	27194	4442641	436
201800581	2018	France	Shigella flexneri	2a	S3-PG3	Routine	245	1	192	192	192	ESC_PA7716AA	ERR5908946	PRJEB44801	This study	118	24132	4327167	441
201903954	2019	France	Shigella flexneri	2a	S3-PG3	Routine	245	1	192	192	192	ESC_PA9126AA	ERR5919338	PRJEB44801	This study	118	26230	4502749	450
201908946	2019	France	Shigella flexneri	2a	S3-PG3	Routine	245	1	192	192	192	ESC_PA9579AA	ERR5951548	PRJEB44801	This study	118	25915	4433636	452
201901294	2019	France	Shigella flexneri	2a	S3-PG3	Routine	245	1	192	192	192	ESC_PA8877AA	ERR5917536	PRJEB44801	This study	118	23193	4379047	455
201803066	2018	France	Shigella flexneri	2b	S3-PG3	Routine	245	1	192	192	192	ESC_PA7832AA	ERR5909043	PRJEB44801	This study	118	29171	4484381	391
201802308	2018	France	Shigella flexneri	2b	S3-PG3	Routine	245	1	192	192	192	ESC_PA7813AA	ERR5909023	PRJEB44801	This study	118	29171	4544809	402
202000982	2020	France	Shigella flexneri	Xv	S3-PG3	Routine	245	1	192	192	192	ESC_QA6779AA	ERR5954615	PRJEB44801	This study	118	27237	4470737	429
201708073	2017	France	Shigella flexneri	4av	S3-PG7	Routine	630	1	192	1530	1538	ESC_OA6756AA	ERR5896730	PRJEB44801	This study	118	20360	4392170	474
201707978	2017	France	Shigella sonnei		Lineage II	Routine	152	1	305	305	305	ESC_QA0417AA	ERR5976610	PRJEB44801	This study	119	28501	4676100	395
201904869	2019	France	Shigella sonnei		Lineage II	Routine	152	1	305	305	305	ESC_PA9162AA	ERR5970015	PRJEB44801	This study	119	22641	4489917	417
201810775	2018	France	Shigella sonnei		Lineage II	Routine	152	1	305	305	305	ESC_PA8644AA	ERR5966565	PRJEB44801	This study	119	22845	4630089	440
201808420	2018	France	Shigella sonnei		Lineage III	Routine	152	1	305	305	305	ESC_QA1380AA	ERR5978421	PRJEB44801	This study	119	26013	4636921	393
201803955	2018	France	Shigella sonnei		Lineage III	Routine	152	1	305	305	305	ESC_QA0952AA	ERR5978120	PRJEB44801	This study	119	25788	4601522	402
201703205	2017	France	Shigella sonnei		Lineage III	Routine	152	1	305	305	305	ESC_QA6474AA	ERR5979172	PRJEB44801	This study	119	25362	4632365	407
201908244	2019	France	Shigella sonnei		Lineage III	Routine	152	1	305	305	305	ESC_PA9498AA	ERR5975988	PRJEB44801	This study	119	23304	4442072	409
202000823	2020	France	Shigella sonnei		Lineage III	Routine	152	1	305	305	305	ESC_QA6209AA	ERR5979290	PRJEB44801	This study	119	23295	4422448	410
201807836	2018	France	Shigella sonnei		Lineage III	Routine	152	1	305	305	305	ESC_QA1330AA	ERR5978388	PRJEB44801	This study	119	23866	4501273	412
201811341	2018	France	Shigella sonnei		Lineage III	Routine	152	1	305	305	305	ESC_PA8711AA	ERR5966602	PRJEB44801	This study	119	23930	4620899	417
201805338	2018	France	Shigella sonnei		Lineage III	Routine	152	1	305	305	305	ESC_QA1072AA	ERR5978172	PRJEB44801	This study	119	21397	4395571	418
201911433	2019	France	Shigella sonnei		Lineage III	Routine	152	1	305	305	305	ESC_PA7350AA	ERR5962147	PRJEB44801	This study	119	22377	4629457	426
201709151	2017	France	Shigella sonnei		Lineage III	Routine	152	1	305	305	305	ESC_QA0769AA	ERR5976828	PRJEB44801	This study	119	22833	4492856	428
201911512	2019	France	Shigella sonnei		Lineage III	Routine	152	1	305	305	305	ESC_PA8173AA	ERR5962163	PRJEB44801	This study	119	25752	4656805	429
202000642	2020	France	Shigella sonnei		Lineage III	Routine	152	1	305	305	305	ESC_QA5664AA	ERR5979277	PRJEB44801	This study	119	22526	4447224	433
202008583	2020	France	Shigella sonnei		Lineage III	Routine	152	1	305	305	305	ESC_TA8655AA	ERR5981169	PRJEB44801	This study	119	25752	4703841	435
201808411	2018	France	Shigella sonnei		Lineage III	Routine	152	1	305	305	305	ESC_QA1379AA	ERR5978420	PRJEB44801	This study	119	24211	4740639	437
202001430	2020	France	Shigella sonnei		Lineage III	Routine	152	1	305	305	305	ESC_UA3021AA	ERR5981024	PRJEB44801	This study	119	25905	4806700	439
201906203	2019	France	Shigella sonnei		Lineage III	Routine	152	1	305	305	305	ESC_PA9272AA	ERR5970076	PRJEB44801	This study	119	21397	4375480	441
201810312	2018	France	Shigella sonnei		Lineage III	Routine	152	1	305	305	305	ESC_PA8493AA	ERR5962119	PRJEB44801	This study	119	20919	4459712	442
201911352	2019	France	Shigella sonnei		Lineage III	Routine	152	1	305	305	305	ESC_QA0664AA	ERR5977001	PRJEB44801	This study	119	23059	4638459	444
201802294	2018	France	Shigella sonnei		Lineage III	Routine	152	1	305	305	305	ESC_QA1010AA	ERR5978068	PRJEB44801	This study	119	22391	4532013	445
201809713	2018	France	Shigella sonnei		Lineage III	Routine	152	1	305	305	305	ESC_PA8520AA	ERR5962077	PRJEB44801	This study	119	23490	4541932	447
201902375	2019	France	Shigella sonnei		Lineage III	Routine	152	1	305	305	305	ESC_PA8975AA	ERR5969936	PRJEB44801	This study	119	24274	4570478	448
201911495	2019	France	Shigella sonnei		Lineage III	Routine	152	1	305	305	305	ESC_PA8168AA	ERR5962158	PRJEB44801	This study	119	23021	4699108	467
201902303	2019	France	Shigella sonnei		Lineage III	Routine	5517	1	305	305	305	ESC_PA8970AA	ERR5969934	PRJEB44801	This study	119	25362	4629610	471
201802079	2018	France	Shigella sonnei		Lineage III	Routine	152	1	305	305	305	ESC_QA6620AA	ERR5979261	PRJEB44801	This study	119	22474	4711617	481
201903232	2019	France	Shigella sonnei		Lineage III	Routine	152	1	305	305	305	ESC_PA9074AA	ERR5969974	PRJEB44801	This study	119	20148	4752906	519
201808545	2018	France	Shigella boydii	2	S1b	Routine	145	1	1465	1465	1465	ESC_QA1395AA	ERR5888591	PRJEB44801	This study	119	20980	4278474	407
201709912	2017	France	Shigella boydii	11	S1b	Routine	5475	1	1465	1465	1465	ESC_QA0357AA	ERR5888561	PRJEB44801	This study	119	18763	4307689	497
201908207	2019	France	Shigella flexneri	6 var boydii 88	S1b	Routine	145	1	1465	1465	11126	ESC_PA9485AA	ERR5951515	PRJEB44801	This study	119	20274	4364739	452
201903515	2019	France	Shigella flexneri	6 var boydii 88	S1b	Routine	145	1	1465	1465	11126	ESC_PA9097AA	ERR5919321	PRJEB44801	This study	119	17533	4312350	503
202001311	2020	France	Shigella flexneri	1b	S3-PG1	Routine	245	1	192	192	237	ESC_QA7708AA	ERR5956224	PRJEB44801	This study	119	29330	4262241	328
201804592	2018	France	Shigella flexneri	1b	S3-PG1	Routine	245	1	192	192	237	ESC_PA7878AA	ERR5909088	PRJEB44801	This study	119	29893	4411455	377
201809879	2018	France	Shigella flexneri	1b	S3-PG1	Routine	245	1	192	192	237	ESC_PA8544AA	ERR5917432	PRJEB44801	This study	119	30137	4433424	377
201808345	2018	France	Shigella flexneri	1b	S3-PG1	Routine	245	1	192	192	237	ESC_QA1376AA	ERR5954577	PRJEB44801	This study	119	26517	4331044	389
201909069	2019	France	Shigella flexneri	1b	S3-PG1	Routine	245	1	192	192	237	ESC_PA9584AA	ERR5951549	PRJEB44801	This study	119	25257	4304852	403
201800949	2018	France	Shigella flexneri	1b	S3-PG1	Routine	245	1	192	192	237	ESC_PA7733AA	ERR5908962	PRJEB44801	This study	119	26665	4396151	423
201911436	2019	France	Shigella flexneri	1b	S3-PG1	Routine	245	1	192	192	237	ESC_PA7351AA	ERR5896805	PRJEB44801	This study	119	26216	4468477	428
201911244	2019	France	Shigella flexneri	1b	S3-PG1	Routine	7384	1	192	192	237	ESC_QA0634AA	ERR5952710	PRJEB44801	This study	119	24498	4369341	428
201806466	2018	France	Shigella flexneri	1b	S3-PG1	Routine	245	1	192	192	237	ESC_QA1182AA	ERR5954531	PRJEB44801	This study	119	21070	4329865	466
201704872	2017	France	Shigella flexneri	1c	S3-PG1	Routine	245	1	192	192	237	ESC_PA7520AA	ERR5908475	PRJEB44801	This study	119	28598	4439914	381
201811399	2018	France	Shigella flexneri	3a	S3-PG2	Routine	245	1	192	204	544	ESC_PA8717AA	ERR5917473	PRJEB44801	This study	119	27993	4402437	376
201809833	2018	France	Shigella flexneri	3a	S3-PG2	Routine	245	1	192	204	544	ESC_PA8535AA	ERR5909145	PRJEB44801	This study	119	25701	4315950	392
201802474	2018	France	Shigella flexneri	2	S3-PG3	Routine	245	1	192	192	192	ESC_PA7820AA	ERR5909031	PRJEB44801	This study	119	28925	4588198	401
201801792	2018	France	Shigella flexneri	2a	S3-PG3	Routine	245	1	192	192	192	ESC_PA7787AA	ERR5908985	PRJEB44801	This study	119	29898	4487681	376
201910618	2019	France	Shigella flexneri	2a	S3-PG3	Routine	245	1	192	192	192	ESC_QA0527AA	ERR5952667	PRJEB44801	This study	119	31449	4484615	376
201807954	2018	France	Shigella flexneri	2a	S3-PG3	Routine	245	1	192	192	192	ESC_QA1345AA	ERR5954563	PRJEB44801	This study	119	29301	4454620	382
201700453	2017	France	Shigella flexneri	2a	S3-PG3	Routine	245	1	192	192	192	ESC_PA9931AA	ERR5951455	PRJEB44801	This study	119	30555	4453995	388
201801770	2018	France	Shigella flexneri	2a	S3-PG3	Routine	245	1	192	192	192	ESC_PA7783AA	ERR5908983	PRJEB44801	This study	119	30352	4480419	395
201902895	2019	France	Shigella flexneri	2a	S3-PG3	Routine	245	1	192	192	192	ESC_PA9046AA	ERR5919297	PRJEB44801	This study	119	29451	4391145	403
201806201	2018	France	Shigella flexneri	2a	S3-PG3	Routine	245	1	192	192	192	ESC_QA1157AA	ERR5954526	PRJEB44801	This study	119	28928	4545377	405
201810138	2018	France	Shigella flexneri	2a	S3-PG3	Routine	245	1	192	192	192	ESC_PA8576AA	ERR5917437	PRJEB44801	This study	119	28683	4498510	416
201804162	2018	France	Shigella flexneri	2a	S3-PG3	Routine	245	1	192	192	192	ESC_PA7859AA	ERR5909070	PRJEB44801	This study	119	29899	4598141	420
201703865	2017	France	Shigella flexneri	2a	S3-PG3	Routine	245	1	192	192	192	ESC_PA7489AA	ERR5908445	PRJEB44801	This study	119	29885	4574738	428
202001458	2020	France	Shigella flexneri	2a	S3-PG3	Routine	245	1	192	192	192	ESC_QA8228AA	ERR5956233	PRJEB44801	This study	119	26814	4399462	431
201708749	2017	France	Shigella flexneri	2a	S3-PG3	Routine	245	1	192	192	192	ESC_PA7594AA	ERR5908550	PRJEB44801	This study	119	23297	4337185	435
201905351	2019	France	Shigella flexneri	2a	S3-PG3	Routine	245	1	192	192	192	ESC_PA9197AA	ERR5919369	PRJEB44801	This study	119	25964	4457124	446
202000179	2020	France	Shigella flexneri	2b	S3-PG3	Routine	245	1	192	192	192	ESC_QA0140AA	ERR5952725	PRJEB44801	This study	119	25002	4424072	415
201902075	2019	France	Shigella sonnei		Lineage II	Routine	152	1	305	305	305	ESC_PA8948AA	ERR5969917	PRJEB44801	This study	120	20954	4683968	529
201900740	2019	France	Shigella sonnei		Lineage III	Routine	152	1	305	305	305	ESC_PA8807AA	ERR5966646	PRJEB44801	This study	120	25362	4454047	373
201809106	2018	France	Shigella sonnei		Lineage III	Routine	152	1	305	305	305	ESC_PA8321AA	ERR5962039	PRJEB44801	This study	120	26035	4646398	383
201808905	2018	France	Shigella sonnei		Lineage III	Routine	152	1	305	305	305	ESC_PA8302AA	ERR5962028	PRJEB44801	This study	120	23497	4420972	389
201704911	2017	France	Shigella sonnei		Lineage III	Routine	152	1	305	305	305	ESC_QA0264AA	ERR5976268	PRJEB44801	This study	120	25375	4465944	390
201808189	2018	France	Shigella sonnei		Lineage III	Routine	152	1	305	305	305	ESC_PA8369AA	ERR5962005	PRJEB44801	This study	120	25787	4534318	397
202001125	2020	France	Shigella sonnei		Lineage III	Routine	152	1	305	305	305	ESC_QA7388AA	ERR5979314	PRJEB44801	This study	120	23669	4491487	399
201700474	2017	France	Shigella sonnei		Lineage III	Routine	5658	1	305	305	305	ESC_PA9937AA	ERR5976125	PRJEB44801	This study	120	24009	4478640	403
201708001	2017	France	Shigella sonnei		Lineage III	Routine	152	1	305	305	305	ESC_QA0418AA	ERR5976612	PRJEB44801	This study	120	25362	4481535	407
201809992	2018	France	Shigella sonnei		Lineage III	Routine	152	1	305	305	305	ESC_PA8552AA	ERR5962095	PRJEB44801	This study	120	23491	4539451	410
201810761	2018	France	Shigella sonnei		Lineage III	Routine	152	1	305	305	305	ESC_PA8642AA	ERR5966564	PRJEB44801	This study	120	24943	4581868	416
201807133	2018	France	Shigella sonnei		Lineage III	Routine	152	1	305	305	305	ESC_QA1247AA	ERR5978325	PRJEB44801	This study	120	22586	4375032	423
201702846	2017	France	Shigella sonnei		Lineage III	Routine	152	1	305	305	305	ESC_QA6456AA	ERR5979156	PRJEB44801	This study	120	23977	4543225	423
201809302	2018	France	Shigella sonnei		Lineage III	Routine	152	1	305	305	305	ESC_PA8330AA	ERR5962047	PRJEB44801	This study	120	23303	4529216	426
202000532	2020	France	Shigella sonnei		Lineage III	Routine	152	1	305	305	305	ESC_QA0913AA	ERR5978213	PRJEB44801	This study	120	23829	4657717	428
201704134	2017	France	Shigella sonnei		Lineage III	Routine	152	1	305	305	305	ESC_QA6665AA	ERR5979203	PRJEB44801	This study	120	25904	4805511	432
202000322	2020	France	Shigella sonnei		Lineage III	Routine	152	1	305	305	305	ESC_QA0190AA	ERR5976310	PRJEB44801	This study	120	22965	4709195	433
201708332	2017	France	Shigella sonnei		Lineage III	Routine	152	1	305	305	305	ESC_QA0438AA	ERR5976632	PRJEB44801	This study	120	22953	4456519	434
201702789	2017	France	Shigella sonnei		Lineage III	Routine	152	1	305	305	305	ESC_QA6455AA	ERR5979152	PRJEB44801	This study	120	23906	4641174	435
201909538	2019	France	Shigella sonnei		Lineage III	Routine	152	1	305	305	305	ESC_PA9625AA	ERR5976070	PRJEB44801	This study	120	22255	4550039	439
201904893	2019	France	Shigella sonnei		Lineage III	Routine	152	1	305	305	305	ESC_PA9165AA	ERR5970016	PRJEB44801	This study	120	20398	4386636	440
201809214	2018	France	Shigella sonnei		Lineage III	Routine	152	1	305	305	305	ESC_PA8325AA	ERR5962043	PRJEB44801	This study	120	25362	4632569	443
201711794	2017	France	Shigella sonnei		Lineage III	Routine	152	1	305	305	305	ESC_QA0732AA	ERR5976902	PRJEB44801	This study	120	21902	4510053	444
201805759	2018	France	Shigella sonnei		Lineage III	Routine	152	1	305	305	305	ESC_QA1114AA	ERR5978197	PRJEB44801	This study	120	24713	4709516	448
201708625	2017	France	Shigella sonnei		Lineage III	Routine	152	1	305	305	305	ESC_QA0449AA	ERR5976641	PRJEB44801	This study	120	22586	4511653	449
202000772	2020	France	Shigella sonnei		Lineage III	Routine	152	1	305	305	305	ESC_QA6218AA	ERR5979287	PRJEB44801	This study	120	22486	4575360	450
201709424	2017	France	Shigella sonnei		Lineage III	Routine	152	1	305	305	305	ESC_QA0773AA	ERR5976831	PRJEB44801	This study	120	20661	4464129	456
201810367	2018	France	Shigella sonnei		Lineage III	Routine	152	1	305	305	305	ESC_PA8595AA	ERR5966524	PRJEB44801	This study	120	20970	4551727	459
201703900	2017	France	Shigella sonnei		Lineage III	Routine	152	1	305	305	305	ESC_QA6650AA	ERR5979187	PRJEB44801	This study	120	23497	4553340	459
201911511	2019	France	Shigella sonnei		Lineage III	Routine	152	1	305	305	305	ESC_PA9783AA	ERR5976280	PRJEB44801	This study	120	23221	4681578	463
201705982	2017	France	Shigella sonnei		Lineage III	Routine	152	1	305	305	305	ESC_QA0312AA	ERR5976558	PRJEB44801	This study	120	21541	4538350	464
201711286	2017	France	Shigella sonnei		Lineage III	Routine	152	1	305	305	305	ESC_QA0811AA	ERR5978019	PRJEB44801	This study	120	21903	4600298	464
201903195	2019	France	Shigella sonnei		Lineage III	Routine	152	1	305	305	305	ESC_PA9068AA	ERR5969970	PRJEB44801	This study	120	23870	4786986	467
201903458	2019	France	Shigella sonnei		Lineage III	Routine	152	1	305	305	305	ESC_PA8991AA	ERR5969984	PRJEB44801	This study	120	22257	4508972	469
201806152	2018	France	Shigella sonnei		Lineage III	Routine	152	1	305	305	305	ESC_QA1146AA	ERR5978259	PRJEB44801	This study	120	22282	4633818	471
202008533	2020	France	Shigella sonnei		Lineage III	Routine	152	1	305	305	305	ESC_TA8650AA	ERR5981166	PRJEB44801	This study	120	20943	4624108	471
201908973	2019	France	Shigella sonnei		Lineage III	Routine	152	1	305	305	305	ESC_PA9581AA	ERR5976038	PRJEB44801	This study	120	21712	4722443	481
201702106	2017	France	Shigella sonnei		Lineage III	Routine	152	1	305	305	305	ESC_QA0027AA	ERR5976193	PRJEB44801	This study	120	22485	4728297	484
201807017	2018	France	Shigella sonnei		Lineage III	Routine	152	1	305	305	305	ESC_QA1237AA	ERR5978314	PRJEB44801	This study	120	23736	4781483	487
201808457	2018	France	Shigella sonnei		Lineage III	Routine	152	1	305	305	305	ESC_QA1383AA	ERR5978424	PRJEB44801	This study	120	22586	4716016	487
201810626	2018	France	Shigella sonnei		Lineage III	Routine	152	1	305	305	305	ESC_PA8621AA	ERR5966546	PRJEB44801	This study	120	20481	4493881	488
201705978	2017	France	Shigella sonnei		Lineage III	Routine	152	1	305	305	305	ESC_QA0310AA	ERR5976557	PRJEB44801	This study	120	20956	4660031	555
201809270	2018	France	Shigella dysenteriae	12	S1a	Routine	148	1	1465	4194	35330	ESC_QA6624AA	ERR5982213	PRJEB44801	This study	120	19633	4297298	474
201810131	2018	France	Shigella boydii	2	S1b	Routine	145	1	1465	1465	1465	ESC_PA8573AA	ERR5888604	PRJEB44801	This study	120	20720	4353680	444
201809786	2018	France	Shigella flexneri	6 var boydii 88	S1b	Routine	145	1	1465	1465	11126	ESC_PA8531AA	ERR5909144	PRJEB44801	This study	120	20564	4368668	444
201903957	2019	France	Shigella flexneri	6 var boydii 88	S1b	Routine	145	1	1465	1465	11126	ESC_PA9128AA	ERR5919339	PRJEB44801	This study	120	19279	4407128	476
201905430	2019	France	Shigella flexneri	6 var boydii 88	S1b	Routine	145	1	1465	1465	11126	ESC_PA9201AA	ERR5919370	PRJEB44801	This study	120	17753	4406559	512
201908592	2019	France	Shigella flexneri	6 var Manchester	S1b	Routine	145	1	1465	1465	45451	ESC_PA9543AA	ERR5951538	PRJEB44801	This study	120	17752	4368308	520
201807956	2018	France	Shigella flexneri	1b	S3-PG1	Routine	245	1	192	192	237	ESC_QA1342AA	ERR5954564	PRJEB44801	This study	120	29239	4347264	365
201710706	2017	France	Shigella flexneri	1b	S3-PG1	Routine	10790	1	192	192	237	ESC_QA6607AA	ERR5954513	PRJEB44801	This study	120	21674	4344567	476
201806685	2018	France	Shigella flexneri	1c	S3-PG1	Routine	245	1	192	192	237	ESC_QA1201AA	ERR5954539	PRJEB44801	This study	120	29341	4464856	395
201801627	2018	France	Shigella flexneri	1c	S3-PG1	Routine	245	1	192	192	237	ESC_PA7785AA	ERR5908981	PRJEB44801	This study	120	30352	4427621	401
201900808	2019	France	Shigella flexneri	1c	S3-PG1	Routine	245	1	192	192	237	ESC_PA8819AA	ERR5917518	PRJEB44801	This study	120	26270	4427687	409
201709599	2017	France	Shigella flexneri	1c	S3-PG1	Routine	245	1	192	192	237	ESC_PA7608AA	ERR5908854	PRJEB44801	This study	120	22905	4418774	455
201907556	2019	France	Shigella flexneri	3a	S3-PG2	Routine	245	1	192	204	544	ESC_PA9355AA	ERR5951475	PRJEB44801	This study	120	24006	4396171	428
202000564	2020	France	Shigella flexneri	3a	S3-PG2	Routine	5400	1	192	204	11853	ESC_QA0918AA	ERR5952748	PRJEB44801	This study	120	24447	4415667	441
202001268	2020	France	Shigella flexneri	3a	S3-PG2	Routine	245	1	192	204	544	ESC_QA7702AA	ERR5956217	PRJEB44801	This study	120	22810	4370684	442
202000880	2020	France	Shigella flexneri	3a	S3-PG2	Routine	1025	1	192	204	204	ESC_QA6736AA	ERR5954608	PRJEB44801	This study	120	23292	4457449	444
201908583	2019	France	Shigella flexneri	3a	S3-PG2	Routine	245	1	192	204	544	ESC_PA9438AA	ERR5951536	PRJEB44801	This study	120	24005	4388151	445
201905651	2019	France	Shigella flexneri	3a	S3-PG2	Routine	245	1	192	204	544	ESC_PA9215AA	ERR5919372	PRJEB44801	This study	120	22861	4421813	451
201705869	2017	France	Shigella flexneri	1a	S3-PG3	Routine	245	1	192	192	192	ESC_PA7545AA	ERR5908500	PRJEB44801	This study	120	23005	4517489	469
201811339	2018	France	Shigella flexneri	2a	S3-PG3	Routine	245	1	192	192	192	ESC_PA8707AA	ERR5917469	PRJEB44801	This study	120	29301	4473814	347
201702919	2017	France	Shigella flexneri	2a	S3-PG3	Routine	245	1	192	192	192	ESC_PA7463AA	ERR5908418	PRJEB44801	This study	120	30121	4467209	381
201809310	2018	France	Shigella flexneri	2a	S3-PG3	Routine	245	1	192	192	192	ESC_PA8332AA	ERR5909117	PRJEB44801	This study	120	30044	4493275	388
201805831	2018	France	Shigella flexneri	2a	S3-PG3	Routine	245	1	192	192	192	ESC_QA1120AA	ERR5954518	PRJEB44801	This study	120	30555	4533466	390
201703236	2017	France	Shigella flexneri	2a	S3-PG3	Routine	245	1	192	192	192	ESC_PA7471AA	ERR5908427	PRJEB44801	This study	120	29157	4473367	395
201900343	2019	France	Shigella flexneri	2a	S3-PG3	Routine	245	1	192	192	192	ESC_PA8755AA	ERR5917491	PRJEB44801	This study	120	28621	4461516	395
201803191	2018	France	Shigella flexneri	2a	S3-PG3	Routine	245	1	192	192	192	ESC_PA7837AA	ERR5909048	PRJEB44801	This study	120	30352	4516989	396
201900344	2019	France	Shigella flexneri	2a	S3-PG3	Routine	245	1	192	192	192	ESC_PA8758AA	ERR5917492	PRJEB44801	This study	120	27857	4424649	398
201900348	2019	France	Shigella flexneri	2a	S3-PG3	Routine	245	1	192	192	192	ESC_PA8761AA	ERR5917493	PRJEB44801	This study	120	28249	4422395	405
201702942	2017	France	Shigella flexneri	2a	S3-PG3	Routine	245	1	192	192	192	ESC_PA7467AA	ERR5908422	PRJEB44801	This study	120	29890	4571592	406
201900349	2019	France	Shigella flexneri	2a	S3-PG3	Routine	6200	1	192	192	192	ESC_PA8762AA	ERR5917494	PRJEB44801	This study	120	27192	4421917	408
201901488	2019	France	Shigella flexneri	2a	S3-PG3	Routine	10674	1	192	192	192	ESC_QA0983AA	ERR5952647	PRJEB44801	This study	120	25962	4370137	432
202004819	2020	France	Shigella flexneri	2a	S3-PG3	Routine	245	1	192	192	192	ESC_SA1464AA	ERR5956336	PRJEB44801	This study	120	24440	4402296	447
201709840	2017	France	Shigella flexneri	2a	S3-PG3	Routine	245	1	192	192	192	ESC_PA7617AA	ERR5908860	PRJEB44801	This study	120	28751	4469162	456
201709499	2017	France	Shigella flexneri	2a	S3-PG3	Routine	245	1	192	192	192	ESC_PA7606AA	ERR5908851	PRJEB44801	This study	120	25733	4526110	463
201710189	2017	France	Shigella flexneri	2b	S3-PG3	Routine	245	1	192	192	192	ESC_PA7390AA	ERR5896736	PRJEB44801	This study	120	27216	4473369	418
201809835	2018	France	Shigella flexneri	4a	S3-PG7	Routine	630	1	192	1530	1538	ESC_OA5805AA	ERR5896771	PRJEB44801	This study	120	25864	4482086	419
201909282	2019	France	Shigella flexneri	Yv	S3-PG7	Routine	630	1	192	1530	1538	ESC_OA6610AA	ERR5896802	PRJEB44801	This study	120	21523	4415986	452
201810844	2018	France	Shigella sonnei		Lineage II	Routine	152	1	305	305	305	ESC_PA8653AA	ERR5966574	PRJEB44801	This study	121	22228	4642418	435
201908171	2019	France	Shigella sonnei		Lineage II	Routine	152	1	305	305	305	ESC_PA9458AA	ERR5975977	PRJEB44801	This study	121	23473	4746520	455
201810630	2018	France	Shigella sonnei		Lineage II	Routine	152	1	305	305	305	ESC_PA8624AA	ERR5966549	PRJEB44801	This study	121	22030	4720854	502
201803886	2018	France	Shigella sonnei		Lineage III	Routine	152	1	305	305	305	ESC_QA0939AA	ERR5978117	PRJEB44801	This study	121	25362	4496103	387
201701300	2017	France	Shigella sonnei		Lineage III	Routine	152	1	305	305	305	ESC_PA9990AA	ERR5976154	PRJEB44801	This study	121	27092	4705758	394
201705280	2017	France	Shigella sonnei		Lineage III	Routine	152	1	305	305	305	ESC_QA0281AA	ERR5976527	PRJEB44801	This study	121	23159	4422282	399
201901005	2019	France	Shigella sonnei		Lineage III	Routine	152	1	305	305	305	ESC_PA8839AA	ERR5966667	PRJEB44801	This study	121	25752	4629651	404
201700456	2017	France	Shigella sonnei		Lineage III	Routine	152	1	305	305	305	ESC_PA9932AA	ERR5976122	PRJEB44801	This study	121	25752	4573838	405
201700585	2017	France	Shigella sonnei		Lineage III	Routine	152	1	305	305	305	ESC_PA9940AA	ERR5976126	PRJEB44801	This study	121	25905	4684064	408
201711427	2017	France	Shigella sonnei		Lineage III	Routine	152	1	305	305	305	ESC_QA0816AA	ERR5978027	PRJEB44801	This study	121	22984	4431765	410
201902038	2019	France	Shigella sonnei		Lineage III	Routine	152	1	305	305	305	ESC_PA8937AA	ERR5969908	PRJEB44801	This study	121	25787	4671507	412
201803306	2018	France	Shigella sonnei		Lineage III	Routine	152	1	305	305	305	ESC_QA1039AA	ERR5978094	PRJEB44801	This study	121	22821	4445427	412
202000571	2020	France	Shigella sonnei		Lineage III	Routine	152	1	305	305	305	ESC_QA0921AA	ERR5978217	PRJEB44801	This study	121	22255	4627846	418
201907378	2019	France	Shigella sonnei		Lineage III	Routine	152	1	305	305	305	ESC_PA9341AA	ERR5975925	PRJEB44801	This study	121	21910	4493937	423
201909983	2019	France	Shigella sonnei		Lineage III	Routine	152	1	305	305	305	ESC_PA9660AA	ERR5976090	PRJEB44801	This study	121	23483	4566344	425
201900319	2019	France	Shigella sonnei		Lineage III	Routine	152	1	305	305	305	ESC_PA8756AA	ERR5966622	PRJEB44801	This study	121	25065	4587447	427
201808458	2018	France	Shigella sonnei		Lineage III	Routine	152	1	305	305	305	ESC_QA1385AA	ERR5978425	PRJEB44801	This study	121	21542	4398681	427
201702075	2017	France	Shigella sonnei		Lineage III	Routine	152	1	305	305	305	ESC_QA6441AA	ERR5979141	PRJEB44801	This study	121	23402	4678993	427
201704993	2017	France	Shigella sonnei		Lineage III	Routine	152	1	305	305	305	ESC_QA0266AA	ERR5976270	PRJEB44801	This study	121	23498	4733263	434
201909285	2019	France	Shigella sonnei		Lineage III	Routine	152	1	305	305	305	ESC_PA9611AA	ERR5976056	PRJEB44801	This study	121	22028	4417833	437
201906060	2019	France	Shigella sonnei		Lineage III	Routine	152	1	305	305	305	ESC_PA9255AA	ERR5970064	PRJEB44801	This study	121	21902	4639226	438
201704742	2017	France	Shigella sonnei		Lineage III	Routine	152	1	305	305	305	ESC_QA0249AA	ERR5976253	PRJEB44801	This study	121	24253	4647418	438
201911336	2019	France	Shigella sonnei		Lineage III	Routine	152	1	305	305	305	ESC_QA0654AA	ERR5976991	PRJEB44801	This study	121	22800	4640248	438
201807854	2018	France	Shigella sonnei		Lineage III	Routine	152	1	305	305	305	ESC_QA1331AA	ERR5978392	PRJEB44801	This study	121	23736	4492581	438
201708495	2017	France	Shigella sonnei		Lineage III	Routine	152	1	305	305	305	ESC_QA0446AA	ERR5976639	PRJEB44801	This study	121	21897	4417726	440
201800290	2018	France	Shigella sonnei		Lineage III	Routine	152	1	305	305	305	ESC_QA0752AA	ERR5976916	PRJEB44801	This study	121	20169	4393224	442
201900350	2019	France	Shigella sonnei		Lineage III	Routine	152	1	305	305	305	ESC_PA8763AA	ERR5966626	PRJEB44801	This study	121	22946	4612737	443
201908923	2019	France	Shigella sonnei		Lineage III	Routine	152	1	305	305	305	ESC_PA9575AA	ERR5976036	PRJEB44801	This study	121	22256	4415631	445
201806154	2018	France	Shigella sonnei		Lineage III	Routine	152	1	305	305	305	ESC_QA1151AA	ERR5978261	PRJEB44801	This study	121	22272	4643407	448
201808253	2018	France	Shigella sonnei		Lineage III	Routine	152	1	305	305	305	ESC_QA1368AA	ERR5978414	PRJEB44801	This study	121	21375	4589515	448
201806027	2018	France	Shigella sonnei		Lineage III	Routine	152	1	305	305	305	ESC_QA1139AA	ERR5978251	PRJEB44801	This study	121	25752	4756304	449
202001114	2020	France	Shigella sonnei		Lineage III	Routine	152	1	305	305	305	ESC_QA7385AA	ERR5979313	PRJEB44801	This study	121	21777	4675676	449
201901963	2019	France	Shigella sonnei		Lineage III	Routine	152	1	305	305	305	ESC_PA8933AA	ERR5969905	PRJEB44801	This study	121	25355	4746583	450
201909527	2019	France	Shigella sonnei		Lineage III	Routine	152	1	305	305	305	ESC_PA9624AA	ERR5976069	PRJEB44801	This study	121	21391	4540862	450
201809682	2018	France	Shigella sonnei		Lineage III	Routine	152	1	305	305	305	ESC_PA8512AA	ERR5962074	PRJEB44801	This study	121	20334	4526230	456
201708298	2017	France	Shigella sonnei		Lineage III	Routine	152	1	305	305	305	ESC_QA0436AA	ERR5976631	PRJEB44801	This study	121	20776	4476906	456
201809061	2018	France	Shigella sonnei		Lineage III	Routine	152	1	305	305	305	ESC_PA8311AA	ERR5962032	PRJEB44801	This study	121	22485	4729099	460
201909520	2019	France	Shigella sonnei		Lineage III	Routine	152	1	305	305	305	ESC_PA9620AA	ERR5976068	PRJEB44801	This study	121	21263	4457823	462
202000995	2020	France	Shigella sonnei		Lineage III	Routine	152	1	305	305	305	ESC_QA6780AA	ERR5979303	PRJEB44801	This study	121	22255	4611991	464
201900978	2019	France	Shigella sonnei		Lineage III	Routine	152	1	305	305	305	ESC_PA8835AA	ERR5966662	PRJEB44801	This study	121	22102	4702362	465
201904994	2019	France	Shigella sonnei		Lineage III	Routine	152	1	305	305	305	ESC_PA9174AA	ERR5970022	PRJEB44801	This study	121	20939	4703408	467
201805028	2018	France	Shigella sonnei		Lineage III	Routine	152	1	305	305	305	ESC_QA1056AA	ERR5978162	PRJEB44801	This study	121	24211	4621443	467
201901577	2019	France	Shigella sonnei		Lineage III	Routine	152	1	305	305	305	ESC_PA8902AA	ERR5966706	PRJEB44801	This study	121	22892	4676151	469
201710723	2017	France	Shigella sonnei		Lineage III	Routine	152	1	305	305	305	ESC_QA0786AA	ERR5976850	PRJEB44801	This study	121	20488	4539867	470
201704091	2017	France	Shigella sonnei		Lineage III	Routine	152	1	305	305	305	ESC_QA6662AA	ERR5979200	PRJEB44801	This study	121	25362	4945500	471
201802978	2018	France	Shigella sonnei		Lineage III	Routine	152	1	305	305	305	ESC_QA1033AA	ERR5978088	PRJEB44801	This study	121	20853	4581171	475
201810729	2018	France	Shigella sonnei		Lineage III	Routine	152	1	305	305	305	ESC_PA8633AA	ERR5966558	PRJEB44801	This study	121	22586	4642569	476
201906192	2019	France	Shigella sonnei		Lineage III	Routine	152	1	305	305	305	ESC_PA9270AA	ERR5970074	PRJEB44801	This study	121	20622	4661685	479
202000152	2020	France	Shigella sonnei		Lineage III	Routine	152	1	305	305	305	ESC_QA0132AA	ERR5976295	PRJEB44801	This study	121	21397	4608311	483
201900455	2019	France	Shigella sonnei		Lineage III	Routine	152	1	305	305	305	ESC_PA8773AA	ERR5966632	PRJEB44801	This study	121	21425	4751784	484
201911350	2019	France	Shigella sonnei		Lineage III	Routine	152	1	305	305	305	ESC_QA0662AA	ERR5976999	PRJEB44801	This study	121	23578	4700020	484
201908591	2019	France	Shigella sonnei		Lineage III	Routine	152	1	305	305	305	ESC_PA9545AA	ERR5976015	PRJEB44801	This study	121	21448	4748151	486
201905545	2019	France	Shigella sonnei		Lineage III	Routine	152	1	305	305	305	ESC_PA9209AA	ERR5970041	PRJEB44801	This study	121	21881	4728003	488
201709775	2017	France	Shigella sonnei		Lineage III	Routine	152	1	305	305	305	ESC_QA0347AA	ERR5976657	PRJEB44801	This study	121	20705	4735709	491
201810319	2018	France	Shigella sonnei		Lineage III	Routine	152	1	305	305	305	ESC_PA8495AA	ERR5962120	PRJEB44801	This study	121	19101	4518470	492
201904519	2019	France	Shigella sonnei		Lineage III	Routine	152	1	305	305	305	ESC_PA9153AA	ERR5970009	PRJEB44801	This study	121	19665	4593449	494
201911626	2019	France	Shigella sonnei		Lineage III	Routine	152	1	305	305	305	ESC_PA9779AA	ERR5976286	PRJEB44801	This study	121	23114	4732281	495
201911310	2019	France	Shigella sonnei		Lineage III	Routine	152	1	305	305	305	ESC_QA0646AA	ERR5976985	PRJEB44801	This study	121	22449	4712350	495
201806827	2018	France	Shigella sonnei		Lineage III	Routine	152	1	305	305	305	ESC_MA3907AA	ERR5961999	PRJEB44801	This study	121	20651	4708217	502
201902199	2019	France	Shigella sonnei		Lineage III	Routine	152	1	305	305	305	ESC_PA8964AA	ERR5969930	PRJEB44801	This study	121	22449	4662169	503
201709771	2017	France	Shigella sonnei		Lineage III	Routine	152	1	305	305	305	ESC_QA0346AA	ERR5976656	PRJEB44801	This study	121	20398	4459713	504
201910350	2019	France	Shigella sonnei		Lineage III	Routine	152	1	305	305	305	ESC_QA0495AA	ERR5976702	PRJEB44801	This study	121	19664	4677363	526
201904981	2019	France	Shigella sonnei		Lineage III	Routine	152	1	305	305	305	ESC_PA9176AA	ERR5970021	PRJEB44801	This study	121	20119	4798801	532
201811179	2018	France	Shigella dysenteriae	16 (prov. 204/96)	S1a	Routine	148	1	1465	4194	35330	ESC_PA8593AA	ERR5982218	PRJEB44801	This study	121	18613	4751508	572
201810093	2018	France	Shigella boydii	2	S1b	Routine	145	1	1465	1465	1465	ESC_PA8566AA	ERR5888603	PRJEB44801	This study	121	19807	4293980	466
201700473	2017	France	Shigella boydii	2	S1b	Routine	7385	1	1465	1465	1465	ESC_GA4795AA	ERR5888536	PRJEB44801	This study	121	21886	4599456	527
201807196	2018	France	Shigella flexneri	6 var boydii 88	S1b	Routine	145	1	1465	1465	11126	ESC_QA1254AA	ERR5954554	PRJEB44801	This study	121	19359	4334815	454
201806665	2018	France	Shigella flexneri	6 var boydii 88	S1b	Routine	145	1	1465	1465	11126	ESC_QA1197AA	ERR5954538	PRJEB44801	This study	121	19855	4461385	469
201900165	2019	France	Shigella flexneri	1b	S3-PG1	Routine	245	1	192	192	237	ESC_PA8742AA	ERR5917482	PRJEB44801	This study	121	28612	4122287	323
201909241	2019	France	Shigella flexneri	1b	S3-PG1	Routine	245	1	192	192	237	ESC_PA9599AA	ERR5951555	PRJEB44801	This study	121	28389	4258530	351
201708071	2017	France	Shigella flexneri	1b	S3-PG1	Routine	7384	1	192	192	237	ESC_PA7581AA	ERR5908536	PRJEB44801	This study	121	31451	4430416	372
201901492	2019	France	Shigella flexneri	1b	S3-PG1	Routine	245	1	192	192	237	ESC_PA8887AA	ERR5917550	PRJEB44801	This study	121	21767	4219255	401
202000854	2020	France	Shigella flexneri	1b	S3-PG1	Routine	245	1	192	192	237	ESC_QA6733AA	ERR5954605	PRJEB44801	This study	121	26923	4386755	419
201811414	2018	France	Shigella flexneri	1c	S3-PG1	Routine	245	1	192	192	237	ESC_PA8718AA	ERR5917474	PRJEB44801	This study	121	32139	4456139	348
201801911	2018	France	Shigella flexneri	1c	S3-PG1	Routine	245	1	192	192	237	ESC_PA7792AA	ERR5908990	PRJEB44801	This study	121	28749	4440245	376
201809174	2018	France	Shigella flexneri	1c	S3-PG1	Routine	245	1	192	192	237	ESC_MA1883AA	ERR5896768	PRJEB44801	This study	121	32387	4422651	488
201808594	2018	France	Shigella flexneri	3a	S3-PG2	Routine	245	1	192	204	544	ESC_QA1399AA	ERR5954586	PRJEB44801	This study	121	25680	4462257	385
201810848	2018	France	Shigella flexneri	3a	S3-PG2	Routine	245	1	192	204	544	ESC_PA8657AA	ERR5917456	PRJEB44801	This study	121	27412	4399788	388
201700515	2017	France	Shigella flexneri	3a	S3-PG2	Routine	1025	1	192	204	204	ESC_PA9936AA	ERR5951456	PRJEB44801	This study	121	26349	4539675	400
201900897	2019	France	Shigella flexneri	3a	S3-PG2	Routine	245	1	192	204	544	ESC_PA8825AA	ERR5917521	PRJEB44801	This study	121	24824	4265688	409
201807684	2018	France	Shigella flexneri	3a	S3-PG2	Routine	245	1	192	204	544	ESC_QA1322AA	ERR5954560	PRJEB44801	This study	121	24445	4374747	435
202000104	2020	France	Shigella flexneri	3a	S3-PG2	Routine	245	1	192	204	544	ESC_QA0126AA	ERR5952720	PRJEB44801	This study	121	21762	4444293	452
201803100	2018	France	Shigella flexneri	2a	S3-PG3	Routine	245	1	192	192	192	ESC_PA7835AA	ERR5909045	PRJEB44801	This study	121	28937	4469016	364
201901816	2019	France	Shigella flexneri	2a	S3-PG3	Routine	245	1	192	192	192	ESC_PA8923AA	ERR5917568	PRJEB44801	This study	121	30352	4501909	373
201810445	2018	France	Shigella flexneri	2a	S3-PG3	Routine	245	1	192	192	192	ESC_PA8602AA	ERR5917442	PRJEB44801	This study	121	30353	4543161	382
201809503	2018	France	Shigella flexneri	2a	S3-PG3	Routine	6200	1	192	192	192	ESC_PA8349AA	ERR5909125	PRJEB44801	This study	121	28621	4441888	409
202003085	2020	France	Shigella flexneri	2a	S3-PG3	Routine	245	1	192	192	192	ESC_RA7849AA	ERR5956290	PRJEB44801	This study	121	29171	4535489	410
201808225	2018	France	Shigella flexneri	2a	S3-PG3	Routine	245	1	192	192	192	ESC_QA1363AA	ERR5954574	PRJEB44801	This study	121	28706	4446074	411
202001269	2020	France	Shigella flexneri	2a	S3-PG3	Routine	245	1	192	192	192	ESC_QA7703AA	ERR5956218	PRJEB44801	This study	121	28622	4491791	412
202000374	2020	France	Shigella flexneri	2a	S3-PG3	Routine	6200	1	192	192	192	ESC_QA0200AA	ERR5952734	PRJEB44801	This study	121	27599	4433712	419
202000838	2020	France	Shigella flexneri	2a	S3-PG3	Routine	245	1	192	192	192	ESC_QA6210AA	ERR5954604	PRJEB44801	This study	121	28830	4569060	425
201810302	2018	France	Shigella flexneri	2a	S3-PG3	Routine	245	1	192	192	192	ESC_PA8492AA	ERR5909148	PRJEB44801	This study	121	25951	4414001	428
201710069	2017	France	Shigella flexneri	2a	S3-PG3	Routine	245	1	192	192	192	ESC_PA7618AA	ERR5908861	PRJEB44801	This study	121	29171	4619970	432
201902694	2019	France	Shigella flexneri	2a	S3-PG3	Routine	245	1	192	192	192	ESC_PA9025AA	ERR5919284	PRJEB44801	This study	121	24798	4428692	444
201908365	2019	France	Shigella flexneri	2a	S3-PG3	Routine	245	1	192	192	192	ESC_PA9512AA	ERR5951525	PRJEB44801	This study	121	24398	4559895	454
201903039	2019	France	Shigella flexneri	2a	S3-PG3	Routine	245	1	192	192	192	ESC_PA9056AA	ERR5919304	PRJEB44801	This study	121	28252	4588813	455
201810588	2018	France	Shigella flexneri	Y	S3-PG3	Routine	245	1	192	192	192	ESC_PA8680AA	ERR5917450	PRJEB44801	This study	121	28861	4412332	392
202007774	2020	France	Shigella sonnei		Lineage II	Routine	152	1	305	305	305	ESC_TA3289AA	ERR5981137	PRJEB44801	This study	122	23487	4518898	426
201702704	2017	France	Shigella sonnei		Lineage II	Routine	152	1	305	305	305	ESC_QA6448AA	ERR5979146	PRJEB44801	This study	122	29806	4734699	428
201908587	2019	France	Shigella sonnei		Lineage II	Routine	152	1	305	305	305	ESC_PA9535AA	ERR5976012	PRJEB44801	This study	122	22006	4575832	432
201911239	2019	France	Shigella sonnei		Lineage II	Routine	152	1	305	305	305	ESC_QA0629AA	ERR5976977	PRJEB44801	This study	122	22005	4636985	443
201810843	2018	France	Shigella sonnei		Lineage II	Routine	152	1	305	305	305	ESC_PA8652AA	ERR5966573	PRJEB44801	This study	122	24208	4733912	462
201701372	2017	France	Shigella sonnei		Lineage III	Routine	152	1	305	305	305	ESC_PA9992AA	ERR5976156	PRJEB44801	This study	122	27092	4679231	386
201700037	2017	France	Shigella sonnei		Lineage III	Routine	152	1	305	305	305	ESC_PA9924AA	ERR5976118	PRJEB44801	This study	122	25905	4535967	396
201810240	2018	France	Shigella sonnei		Lineage III	Routine	152	1	305	305	305	ESC_PA8490AA	ERR5962116	PRJEB44801	This study	122	25752	4523226	398
202000316	2020	France	Shigella sonnei		Lineage III	Routine	152	1	305	305	305	ESC_QA0188AA	ERR5976309	PRJEB44801	This study	122	23498	4402078	400
201906105	2019	France	Shigella sonnei		Lineage III	Routine	152	1	305	305	305	ESC_PA9260AA	ERR5970068	PRJEB44801	This study	122	24222	4427372	402
201807881	2018	France	Shigella sonnei		Lineage III	Routine	152	1	305	305	305	ESC_QA1338AA	ERR5978396	PRJEB44801	This study	122	22586	4408284	405
201909978	2019	France	Shigella sonnei		Lineage III	Routine	152	1	305	305	305	ESC_PA9658AA	ERR5976088	PRJEB44801	This study	122	25752	4749206	409
201809693	2018	France	Shigella sonnei		Lineage III	Routine	152	1	305	305	305	ESC_PA8517AA	ERR5962076	PRJEB44801	This study	122	22458	4514760	410
201810127	2018	France	Shigella sonnei		Lineage III	Routine	152	1	305	305	305	ESC_PA8571AA	ERR5962109	PRJEB44801	This study	122	23674	4472709	410
201807886	2018	France	Shigella sonnei		Lineage III	Routine	152	1	305	305	305	ESC_QA1337AA	ERR5978397	PRJEB44801	This study	122	22391	4497037	411
201809538	2018	France	Shigella sonnei		Lineage III	Routine	152	1	305	305	305	ESC_PA8499AA	ERR5962065	PRJEB44801	This study	122	23685	4544787	413
201708475	2017	France	Shigella sonnei		Lineage III	Routine	152	1	305	305	305	ESC_QA0442AA	ERR5976635	PRJEB44801	This study	122	23723	4515489	421
201703068	2017	France	Shigella sonnei		Lineage III	Routine	152	1	305	305	305	ESC_QA6468AA	ERR5979168	PRJEB44801	This study	122	22937	4431004	426
201906188	2019	France	Shigella sonnei		Lineage III	Routine	152	1	305	305	305	ESC_PA9269AA	ERR5970073	PRJEB44801	This study	122	21266	4410277	427
201906114	2019	France	Shigella sonnei		Lineage III	Routine	152	1	305	305	305	ESC_PA9261AA	ERR5970069	PRJEB44801	This study	122	22977	4621922	428
201809069	2018	France	Shigella sonnei		Lineage III	Routine	152	1	305	305	305	ESC_PA8317AA	ERR5962035	PRJEB44801	This study	122	25362	4786049	429
201810125	2018	France	Shigella sonnei		Lineage III	Routine	152	1	305	305	305	ESC_PA8570AA	ERR5962107	PRJEB44801	This study	122	22827	4521954	431
201810839	2018	France	Shigella sonnei		Lineage III	Routine	152	1	305	305	305	ESC_PA8648AA	ERR5966569	PRJEB44801	This study	122	23483	4613289	431
201901821	2019	France	Shigella sonnei		Lineage III	Routine	152	1	305	305	305	ESC_PA8927AA	ERR5966716	PRJEB44801	This study	122	24685	4523829	431
201701554	2017	France	Shigella sonnei		Lineage III	Routine	152	1	305	305	305	ESC_QA0006AA	ERR5976172	PRJEB44801	This study	122	23912	4543430	433
202000651	2020	France	Shigella sonnei		Lineage III	Routine	152	1	305	305	305	ESC_QA5666AA	ERR5979279	PRJEB44801	This study	122	22975	4671460	433
201911450	2019	France	Shigella sonnei		Lineage III	Routine	152	1	305	305	305	ESC_PA7356AA	ERR5962151	PRJEB44801	This study	122	21903	4435167	434
201810707	2018	France	Shigella sonnei		Lineage III	Routine	152	1	305	305	305	ESC_PA8632AA	ERR5966556	PRJEB44801	This study	122	24683	4491067	434
201911513	2019	France	Shigella sonnei		Lineage III	Routine	152	1	305	305	305	ESC_PA8175AA	ERR5962164	PRJEB44801	This study	122	23497	4659634	435
201900999	2019	France	Shigella sonnei		Lineage III	Routine	152	1	305	305	305	ESC_PA8836AA	ERR5966664	PRJEB44801	This study	122	22472	4444841	437
202000650	2020	France	Shigella sonnei		Lineage III	Routine	152	1	305	305	305	ESC_QA5665AA	ERR5979278	PRJEB44801	This study	122	25362	4678809	440
201900932	2019	France	Shigella sonnei		Lineage III	Routine	152	1	305	305	305	ESC_PA8830AA	ERR5966659	PRJEB44801	This study	122	23893	4611530	441
201703779	2017	France	Shigella sonnei		Lineage III	Routine	152	1	305	305	305	ESC_QA6498AA	ERR5979184	PRJEB44801	This study	122	22851	4648798	441
201806264	2018	France	Shigella sonnei		Lineage III	Routine	152	1	305	305	305	ESC_QA1164AA	ERR5978270	PRJEB44801	This study	122	23037	4481450	444
201708982	2017	France	Shigella sonnei		Lineage III	Routine	152	1	305	305	305	ESC_QA0764AA	ERR5976817	PRJEB44801	This study	122	22822	4519111	449
201710722	2017	France	Shigella sonnei		Lineage III	Routine	152	1	305	305	305	ESC_QA0787AA	ERR5976849	PRJEB44801	This study	122	20311	4379253	449
201710197	2017	France	Shigella sonnei		Lineage III	Routine	152	1	305	305	305	ESC_QA0468AA	ERR5976679	PRJEB44801	This study	122	22253	4761090	450
201900346	2019	France	Shigella sonnei		Lineage III	Routine	152	1	305	305	305	ESC_PA8759AA	ERR5966624	PRJEB44801	This study	122	22903	4615119	460
201907208	2019	France	Shigella sonnei		Lineage III	Routine	152	1	305	305	305	ESC_PA9326AA	ERR5975916	PRJEB44801	This study	122	19356	4415348	461
202000561	2020	France	Shigella sonnei		Lineage III	Routine	152	1	305	305	305	ESC_QA0916AA	ERR5978215	PRJEB44801	This study	122	23497	4712106	461
201910033	2019	France	Shigella sonnei		Lineage III	Routine	152	1	305	305	305	ESC_PA9669AA	ERR5976093	PRJEB44801	This study	122	22935	4595769	462
201810613	2018	France	Shigella sonnei		Lineage III	Routine	152	1	305	305	305	ESC_PA8615AA	ERR5966536	PRJEB44801	This study	122	25335	4697485	465
201801648	2018	France	Shigella sonnei		Lineage III	Routine	152	1	305	305	305	ESC_QA0870AA	ERR5978057	PRJEB44801	This study	122	23957	4575689	467
202000731	2020	France	Shigella sonnei		Lineage III	Routine	152	1	305	305	305	ESC_QA6217AA	ERR5979284	PRJEB44801	This study	122	23498	4458211	469
201811119	2018	France	Shigella sonnei		Lineage III	Routine	152	1	305	305	305	ESC_PA8587AA	ERR5966593	PRJEB44801	This study	122	20404	4479922	473
201806153	2018	France	Shigella sonnei		Lineage III	Routine	152	1	305	305	305	ESC_QA1150AA	ERR5978260	PRJEB44801	This study	122	22486	4785655	473
201809529	2018	France	Shigella sonnei		Lineage III	Routine	152	1	305	305	305	ESC_PA8497AA	ERR5962063	PRJEB44801	This study	122	24208	4742774	478
202005425	2020	France	Shigella sonnei		Lineage III	Routine	152	1	305	305	305	ESC_SA2480AA	ERR5981103	PRJEB44801	This study	122	20650	4513243	481
201706517	2017	France	Shigella sonnei		Lineage III	Routine	152	1	305	305	305	ESC_QA1425AA	ERR5979232	PRJEB44801	This study	122	25752	4933784	482
201900710	2019	France	Shigella sonnei		Lineage III	Routine	152	1	305	305	305	ESC_PA8804AA	ERR5966641	PRJEB44801	This study	122	20023	4638838	483
201807086	2018	France	Shigella sonnei		Lineage III	Routine	152	1	305	305	305	ESC_QA1243AA	ERR5978321	PRJEB44801	This study	122	20956	4492983	489
201708974	2017	France	Shigella sonnei		Lineage III	Routine	152	1	305	305	305	ESC_QA0761AA	ERR5976814	PRJEB44801	This study	122	19992	4550010	491
201904506	2019	France	Shigella sonnei		Lineage III	Routine	152	1	305	305	305	ESC_PA9151AA	ERR5970008	PRJEB44801	This study	122	20490	4670371	492
201800446	2018	France	Shigella sonnei		Lineage III	Routine	152	1	305	305	305	ESC_QA0824AA	ERR5978032	PRJEB44801	This study	122	21022	4723535	500
201806775	2018	France	Shigella sonnei		Lineage III	Routine	152	1	305	305	305	ESC_QA1211AA	ERR5978299	PRJEB44801	This study	122	22586	4739387	507
202002975	2020	France	Shigella sonnei		Lineage III	Routine	152	1	305	305	305	ESC_RA7013AA	ERR5981055	PRJEB44801	This study	122	20404	4573608	515
201706048	2017	France	Shigella sonnei		Lineage III	Routine	152	1	305	305	305	ESC_QA0314AA	ERR5976560	PRJEB44801	This study	122	17794	4637767	533
201903241	2019	France	Shigella dysenteriae	3	S1a	Routine	148	1	1465	4194	35330	ESC_PA5383AA	ERR5982226	PRJEB44801	This study	122	17954	4378786	535
201809752	2018	France	Shigella flexneri	6 var boydii 88	S1b	Routine	145	1	1465	1465	11126	ESC_PA8522AA	ERR5909140	PRJEB44801	This study	122	19369	4421144	490
202001429	2020	France	Shigella boydii	8	S1c	Routine	243	1	1465	1466	1466	ESC_QA8239AA	ERR5888631	PRJEB44801	This study	122	16650	4327463	537
201901090	2019	France	Shigella boydii	8	S1c	Routine	243	1	1465	1466	1466	ESC_PA8850AA	ERR5888612	PRJEB44801	This study	122	16901	4389012	550
201909515	2019	France	Shigella boydii	10	S1c	Routine	243	1	1465	1466	45300	ESC_PA9623AA	ERR5888627	PRJEB44801	This study	122	16590	4316534	551
201900512	2019	France	Shigella boydii	20	S1c	Routine	7375	1	1465	1466	1466	ESC_PA9702AA	ERR5888610	PRJEB44801	This study	122	16192	4290851	526
201704658	2017	France	Shigella flexneri	1b	S3-PG1	Routine	245	1	192	192	237	ESC_PA7514AA	ERR5908469	PRJEB44801	This study	122	29492	4254684	329
202007779	2020	France	Shigella flexneri	1b	S3-PG1	Routine	7384	1	192	192	237	ESC_TA3288AA	ERR5961585	PRJEB44801	This study	122	28705	4253920	349
201900380	2019	France	Shigella flexneri	1b	S3-PG1	Routine	245	1	192	192	237	ESC_PA8764AA	ERR5917495	PRJEB44801	This study	122	24810	4357429	406
201810542	2018	France	Shigella flexneri	1b	S3-PG1	Routine	7384	1	192	192	237	ESC_PA8612AA	ERR5917447	PRJEB44801	This study	122	28598	4427900	408
201810503	2018	France	Shigella flexneri	1b	S3-PG1	Routine	245	1	192	192	237	ESC_PA8609AA	ERR5917445	PRJEB44801	This study	122	28634	4413478	413
202000966	2020	France	Shigella flexneri	1b	S3-PG1	Routine	7384	1	192	192	237	ESC_QA6778AA	ERR5954613	PRJEB44801	This study	122	25766	4369544	437
201900332	2019	France	Shigella flexneri	1c	S3-PG1	Routine	245	1	192	192	237	ESC_PA8754AA	ERR5917490	PRJEB44801	This study	122	24887	4318538	353
202000482	2020	France	Shigella flexneri	3a	S3-PG2	Routine	245	1	192	204	544	ESC_QA0904AA	ERR5952739	PRJEB44801	This study	122	25118	4474410	423
201903988	2019	France	Shigella flexneri	3a	S3-PG2	Routine	245	1	192	204	544	ESC_PA9133AA	ERR5919343	PRJEB44801	This study	122	22764	4449748	439
201803289	2018	France	Shigella flexneri	2a	S3-PG3	Routine	245	1	192	192	192	ESC_PA7839AA	ERR5909050	PRJEB44801	This study	122	29451	4429333	385
201800022	2018	France	Shigella flexneri	2a	S3-PG3	Routine	245	1	192	192	192	ESC_PA7701AA	ERR5908930	PRJEB44801	This study	122	29301	4555202	403
201909823	2019	France	Shigella flexneri	2a	S3-PG3	Routine	245	1	192	192	192	ESC_PA9641AA	ERR5951582	PRJEB44801	This study	122	28696	4521067	416
201904964	2019	France	Shigella flexneri	2a	S3-PG3	Routine	245	1	192	192	192	ESC_PA9172AA	ERR5919360	PRJEB44801	This study	122	25027	4483997	442
202001413	2020	France	Shigella flexneri	2a	S3-PG3	Routine	245	1	192	192	192	ESC_QA8234AA	ERR5956230	PRJEB44801	This study	122	24785	4471155	449
201902790	2019	France	Shigella flexneri	2a	S3-PG3	Routine	245	1	192	192	192	ESC_PA9040AA	ERR5919292	PRJEB44801	This study	122	24962	4507665	453
201809232	2018	France	Shigella flexneri	2b	S3-PG3	Routine	245	1	192	192	192	ESC_PA8328AA	ERR5909116	PRJEB44801	This study	122	30555	4508363	358
201905623	2019	France	Shigella flexneri	2b	S3-PG3	Routine	245	1	192	192	192	ESC_PA9214AA	ERR5919371	PRJEB44801	This study	122	27857	4496973	422
201901587	2019	France	Shigella flexneri	2b	S3-PG3	Routine	5240	1	192	192	192	ESC_PA8897AA	ERR5917555	PRJEB44801	This study	122	24434	4378127	428
201902825	2019	France	Shigella flexneri	2b	S3-PG3	Routine	245	1	192	192	192	ESC_PA9042AA	ERR5919294	PRJEB44801	This study	122	23408	4501693	463
201900401	2019	France	Shigella flexneri	4av	S3-PG7	Routine	630	1	192	1530	1538	ESC_OA5827AA	ERR5896780	PRJEB44801	This study	122	20868	4383838	437
201810233	2018	France	Shigella sonnei		Lineage II	Routine	152	1	305	305	305	ESC_PA8585AA	ERR5966521	PRJEB44801	This study	123	22796	4507393	415
201804247	2018	France	Shigella sonnei		Lineage II	Routine	152	1	305	305	305	ESC_QA0949AA	ERR5978129	PRJEB44801	This study	123	23779	4670706	442
201903554	2019	France	Shigella sonnei		Lineage II	Routine	152	1	305	305	305	ESC_PA9102AA	ERR5969988	PRJEB44801	This study	123	23497	4576794	444
201711701	2017	France	Shigella sonnei		Lineage II	Routine	152	1	305	305	305	ESC_QA0724AA	ERR5976894	PRJEB44801	This study	123	23798	4838783	452
201808770	2018	France	Shigella sonnei		Lineage III	Routine	152	1	305	305	305	ESC_PA8373AA	ERR5962017	PRJEB44801	This study	123	25362	4438533	388
201907720	2019	France	Shigella sonnei		Lineage III	Routine	152	1	305	305	305	ESC_PA9357AA	ERR5975943	PRJEB44801	This study	123	23737	4430033	398
201806256	2018	France	Shigella sonnei		Lineage III	Routine	152	1	305	305	305	ESC_QA1161AA	ERR5978269	PRJEB44801	This study	123	23648	4508523	398
201701555	2017	France	Shigella sonnei		Lineage III	Routine	152	1	305	305	305	ESC_QA0007AA	ERR5976173	PRJEB44801	This study	123	25794	4654714	403
201701807	2017	France	Shigella sonnei		Lineage III	Routine	152	1	305	305	305	ESC_QA0015AA	ERR5976182	PRJEB44801	This study	123	25940	4673203	403
201708278	2017	France	Shigella sonnei		Lineage III	Routine	152	1	305	305	305	ESC_QA0434AA	ERR5976628	PRJEB44801	This study	123	25752	4550604	403
201809756	2018	France	Shigella sonnei		Lineage III	Routine	152	1	305	305	305	ESC_PA8524AA	ERR5962079	PRJEB44801	This study	123	24413	4442158	407
201708157	2017	France	Shigella sonnei		Lineage III	Routine	152	1	305	305	305	ESC_QA0427AA	ERR5976621	PRJEB44801	This study	123	25752	4590222	407
201708646	2017	France	Shigella sonnei		Lineage III	Routine	152	1	305	305	305	ESC_QA0450AA	ERR5976642	PRJEB44801	This study	123	23012	4381191	408
201802243	2018	France	Shigella sonnei		Lineage III	Routine	152	1	305	305	305	ESC_QA1005AA	ERR5978064	PRJEB44801	This study	123	23605	4431565	413
201810051	2018	France	Shigella sonnei		Lineage III	Routine	152	1	305	305	305	ESC_PA8561AA	ERR5962104	PRJEB44801	This study	123	20415	4406502	418
201806200	2018	France	Shigella sonnei		Lineage III	Routine	152	1	305	305	305	ESC_QA1155AA	ERR5978264	PRJEB44801	This study	123	22814	4433335	419
201705312	2017	France	Shigella sonnei		Lineage III	Routine	152	1	305	305	305	ESC_QA0285AA	ERR5976532	PRJEB44801	This study	123	24982	4497475	420
201710832	2017	France	Shigella sonnei		Lineage III	Routine	152	1	305	305	305	ESC_QA0789AA	ERR5976852	PRJEB44801	This study	123	22318	4496350	420
201906103	2019	France	Shigella sonnei		Lineage III	Routine	152	1	305	305	305	ESC_PA9258AA	ERR5970066	PRJEB44801	This study	123	22483	4577182	423
201709009	2017	France	Shigella sonnei		Lineage III	Routine	152	1	305	305	305	ESC_QA0678AA	ERR5976822	PRJEB44801	This study	123	22586	4416601	427
201709059	2017	France	Shigella sonnei		Lineage III	Routine	152	1	305	305	305	ESC_QA0680AA	ERR5976825	PRJEB44801	This study	123	21542	4489363	428
201900402	2019	France	Shigella sonnei		Lineage III	Routine	152	1	305	305	305	ESC_PA8772AA	ERR5966629	PRJEB44801	This study	123	23413	4562941	432
201709974	2017	France	Shigella sonnei		Lineage III	Routine	152	1	305	305	305	ESC_QA0456AA	ERR5976668	PRJEB44801	This study	123	25603	4533556	432
201809795	2018	France	Shigella sonnei		Lineage III	Routine	152	1	305	305	305	ESC_PA8532AA	ERR5962083	PRJEB44801	This study	123	23571	4566809	434
201804274	2018	France	Shigella sonnei		Lineage III	Routine	152	1	305	305	305	ESC_QA0959AA	ERR5978135	PRJEB44801	This study	123	23737	4601138	438
201711793	2017	France	Shigella sonnei		Lineage III	Routine	152	1	305	305	305	ESC_QA0733AA	ERR5976901	PRJEB44801	This study	123	21902	4530873	442
201704071	2017	France	Shigella sonnei		Lineage III	Routine	152	1	305	305	305	ESC_UA4389AA	ERR5981015	PRJEB44801	This study	123	25362	4770126	443
201806556	2018	France	Shigella sonnei		Lineage III	Routine	152	1	305	305	305	ESC_MA3903AA	ERR5961995	PRJEB44801	This study	123	21902	4605125	445
201911334	2019	France	Shigella sonnei		Lineage III	Routine	152	1	305	305	305	ESC_QA0653AA	ERR5976990	PRJEB44801	This study	123	23642	4635401	446
201710792	2017	France	Shigella sonnei		Lineage III	Routine	152	1	305	305	305	ESC_QA0788AA	ERR5976851	PRJEB44801	This study	123	20956	4395542	447
202000288	2020	France	Shigella sonnei		Lineage III	Routine	152	1	305	305	305	ESC_QA0187AA	ERR5976307	PRJEB44801	This study	123	22255	4524089	450
201709496	2017	France	Shigella sonnei		Lineage III	Routine	152	1	305	305	305	ESC_QA0683AA	ERR5976834	PRJEB44801	This study	123	22784	4459605	450
201704062	2017	France	Shigella sonnei		Lineage III	Routine	152	1	305	305	305	ESC_QA6660AA	ERR5979198	PRJEB44801	This study	123	25362	4682939	451
201707640	2017	France	Shigella sonnei		Lineage III	Routine	152	1	305	305	305	ESC_QA0408AA	ERR5976600	PRJEB44801	This study	123	21900	4536802	452
201910391	2019	France	Shigella sonnei		Lineage III	Routine	152	1	305	305	305	ESC_QA0497AA	ERR5976703	PRJEB44801	This study	123	21265	4416306	455
201803773	2018	France	Shigella sonnei		Lineage III	Routine	152	1	305	305	305	ESC_QA0938AA	ERR5978115	PRJEB44801	This study	123	21903	4744290	455
201905967	2019	France	Shigella sonnei		Lineage III	Routine	152	1	305	305	305	ESC_PA9252AA	ERR5970062	PRJEB44801	This study	123	23365	4718424	456
201806529	2018	France	Shigella sonnei		Lineage III	Routine	152	1	305	305	305	ESC_QA1186AA	ERR5978287	PRJEB44801	This study	123	22255	4619826	457
201805935	2018	France	Shigella sonnei		Lineage III	Routine	152	1	305	305	305	ESC_QA1126AA	ERR5978243	PRJEB44801	This study	123	25363	4581339	459
202000471	2020	France	Shigella sonnei		Lineage III	Routine	152	1	305	305	305	ESC_QA0900AA	ERR5978209	PRJEB44801	This study	123	25363	4661636	461
201910793	2019	France	Shigella sonnei		Lineage III	Routine	152	1	305	305	305	ESC_QA0548AA	ERR5976929	PRJEB44801	This study	123	24382	4684930	463
201910919	2019	France	Shigella sonnei		Lineage III	Routine	152	1	305	305	305	ESC_QA0574AA	ERR5976945	PRJEB44801	This study	123	21736	4732427	464
201708985	2017	France	Shigella sonnei		Lineage III	Routine	152	1	305	305	305	ESC_QA0677AA	ERR5976820	PRJEB44801	This study	123	21903	4497358	464
201705334	2017	France	Shigella sonnei		Lineage III	Routine	152	1	305	305	305	ESC_QA0289AA	ERR5976536	PRJEB44801	This study	123	24211	4763466	467
202000436	2020	France	Shigella sonnei		Lineage III	Routine	152	1	305	305	305	ESC_QA0896AA	ERR5978204	PRJEB44801	This study	123	23675	4721689	467
201806721	2018	France	Shigella sonnei		Lineage III	Routine	152	1	305	305	305	ESC_QA1205AA	ERR5978297	PRJEB44801	This study	123	21397	4502994	469
201911378	2019	France	Shigella sonnei		Lineage III	Routine	152	1	305	305	305	ESC_QA0666AA	ERR5977002	PRJEB44801	This study	123	21677	4720979	470
202003021	2020	France	Shigella sonnei		Lineage III	Routine	152	1	305	305	305	ESC_RA7011AA	ERR5981056	PRJEB44801	This study	123	20633	4621973	470
201902077	2019	France	Shigella sonnei		Lineage III	Routine	152	1	305	305	305	ESC_PA8951AA	ERR5969919	PRJEB44801	This study	123	20437	4413562	473
201711291	2017	France	Shigella sonnei		Lineage III	Routine	152	1	305	305	305	ESC_QA0813AA	ERR5978020	PRJEB44801	This study	123	25389	4675699	476
201810126	2018	France	Shigella sonnei		Lineage III	Routine	152	1	305	305	305	ESC_PA8572AA	ERR5962108	PRJEB44801	This study	123	23922	4653394	478
201906746	2019	France	Shigella sonnei		Lineage III	Routine	152	1	305	305	305	ESC_PA9181AA	ERR5970082	PRJEB44801	This study	123	23498	4624576	478
201907538	2019	France	Shigella sonnei		Lineage III	Routine	152	1	305	305	305	ESC_PA9350AA	ERR5975932	PRJEB44801	This study	123	21448	4500519	480
201910269	2019	France	Shigella sonnei		Lineage III	Routine	152	1	305	305	305	ESC_PA9692AA	ERR5976112	PRJEB44801	This study	123	21910	4572820	480
201902337	2019	France	Shigella sonnei		Lineage III	Routine	152	1	305	305	305	ESC_PA8976AA	ERR5969935	PRJEB44801	This study	123	23497	4785775	482
201902078	2019	France	Shigella sonnei		Lineage III	Routine	152	1	305	305	305	ESC_PA8952AA	ERR5969920	PRJEB44801	This study	123	21902	4700511	486
201910012	2019	France	Shigella sonnei		Lineage III	Routine	152	1	305	305	305	ESC_PA9664AA	ERR5976091	PRJEB44801	This study	123	21394	4692178	494
201910893	2019	France	Shigella sonnei		Lineage III	Routine	152	1	305	305	305	ESC_QA0568AA	ERR5976942	PRJEB44801	This study	123	22875	4774806	495
202008707	2021	France	Shigella sonnei		Lineage III	Routine	152	1	305	305	305	ESC_UA8899AA	ERR5985364	PRJEB44801	This study	123	22835	4827582	505
202008603	2020	France	Shigella sonnei		Lineage III	Routine	152	1	305	305	305	ESC_TA8657AA	ERR5981171	PRJEB44801	This study	123	21876	4749065	511
201801253	2018	France	Shigella sonnei		Lineage III	Routine	152	1	305	305	305	ESC_QA0856AA	ERR5978049	PRJEB44801	This study	123	20447	4421364	513
201905000	2019	France	Shigella dysenteriae	16 (prov. 204/96)	S1a	Routine	148	1	1465	4194	35330	ESC_PA9179AA	ERR5982227	PRJEB44801	This study	123	17702	4486227	546
201710704	2017	France	Shigella boydii	2	S1b	Routine	145	1	1465	1465	1465	ESC_QA0689AA	ERR5888565	PRJEB44801	This study	123	19410	4284745	445
201807197	2018	France	Shigella flexneri	6 var boydii 88	S1b	Routine	145	1	1465	1465	11126	ESC_QA1255AA	ERR5954555	PRJEB44801	This study	123	19357	4329696	452
201903483	2019	France	Shigella flexneri	6 var boydii 88	S1b	Routine	145	1	1465	1465	11126	ESC_PA9095AA	ERR5919320	PRJEB44801	This study	123	18378	4317654	500
201909970	2019	France	Shigella flexneri	6 var boydii 88	S1b	Routine	145	1	1465	1465	11126	ESC_PA9657AA	ERR5951588	PRJEB44801	This study	123	19747	4574389	522
201808646	2018	France	Shigella flexneri	6 var Hertfordshire	S1b	Routine	145	1	1465	1465	11126	ESC_QA1408AA	ERR5954588	PRJEB44801	This study	123	20580	4396966	455
201811057	2018	France	Shigella flexneri	1a	S3-PG1	Routine	7039	1	192	192	237	ESC_PA8673AA	ERR5917460	PRJEB44801	This study	123	28664	4410147	380
201910268	2019	France	Shigella flexneri	1b	S3-PG1	Routine	7384	1	192	192	237	ESC_PA9691AA	ERR5951595	PRJEB44801	This study	123	27284	4272993	359
201810578	2018	France	Shigella flexneri	1b	S3-PG1	Routine	245	1	192	192	237	ESC_PA8686AA	ERR5917449	PRJEB44801	This study	123	30970	4437731	372
201900608	2019	France	Shigella flexneri	1b	S3-PG1	Routine	245	1	192	192	237	ESC_PA8691AA	ERR5917507	PRJEB44801	This study	123	29305	4378544	390
201908206	2019	France	Shigella flexneri	1b	S3-PG1	Routine	7384	1	192	192	237	ESC_PA9484AA	ERR5951514	PRJEB44801	This study	123	28490	4372815	401
202001035	2020	France	Shigella flexneri	1b	S3-PG1	Routine	245	1	192	192	237	ESC_QA7265AA	ERR5954617	PRJEB44801	This study	123	28598	4426348	416
201903044	2019	France	Shigella flexneri	1b	S3-PG1	Routine	245	1	192	192	237	ESC_PA9057AA	ERR5919305	PRJEB44801	This study	123	26883	4388114	420
201908582	2019	France	Shigella flexneri	1b	S3-PG1	Routine	245	1	192	192	237	ESC_PA9437AA	ERR5951535	PRJEB44801	This study	123	24230	4312105	425
201800020	2018	France	Shigella flexneri	1b	S3-PG1	Routine	245	1	192	192	237	ESC_PA7699AA	ERR5908928	PRJEB44801	This study	123	22923	4318918	443
202002877	2020	France	Shigella flexneri	1b	S3-PG1	Routine	245	1	192	192	237	ESC_RA7009AA	ERR5956285	PRJEB44801	This study	123	23979	4372004	443
201809515	2018	France	Shigella flexneri	3a	S3-PG2	Routine	245	1	192	204	544	ESC_PA8357AA	ERR5909129	PRJEB44801	This study	123	27290	4451799	398
201802329	2018	France	Shigella flexneri	3a	S3-PG2	Routine	245	1	192	204	544	ESC_PA7816AA	ERR5909026	PRJEB44801	This study	123	25699	4382983	400
201809468	2018	France	Shigella flexneri	3a	S3-PG2	Routine	245	1	192	204	544	ESC_PA8346AA	ERR5909124	PRJEB44801	This study	123	25324	4377158	405
202001216	2020	France	Shigella flexneri	3a	S3-PG2	Routine	245	1	192	204	544	ESC_QA7719AA	ERR5956210	PRJEB44801	This study	123	24824	4436061	442
202000515	2020	France	Shigella flexneri	3a	S3-PG2	Routine	245	1	192	204	544	ESC_QA0911AA	ERR5952744	PRJEB44801	This study	123	24445	4417122	444
201911312	2019	France	Shigella flexneri	3a	S3-PG2	Routine	245	1	192	204	544	ESC_QA0647AA	ERR5952716	PRJEB44801	This study	123	22531	4376518	447
201700893	2017	France	Shigella flexneri	2a	S3-PG3	Routine	10663	1	192	192	192	ESC_PA9963AA	ERR5952607	PRJEB44801	This study	123	32380	4493966	364
201703958	2017	France	Shigella flexneri	2a	S3-PG3	Routine	245	1	192	192	192	ESC_PA7491AA	ERR5908447	PRJEB44801	This study	123	31359	4525642	368
201901817	2019	France	Shigella flexneri	2a	S3-PG3	Routine	6200	1	192	192	192	ESC_PA8924AA	ERR5917569	PRJEB44801	This study	123	31389	4508865	370
201710594	2017	France	Shigella flexneri	2a	S3-PG3	Routine	6200	1	192	192	192	ESC_PA7635AA	ERR5908865	PRJEB44801	This study	123	30555	4548642	387
201700366	2017	France	Shigella flexneri	2a	S3-PG3	Routine	245	1	192	192	192	ESC_PA9927AA	ERR5951452	PRJEB44801	This study	123	29885	4484590	388
201907919	2019	France	Shigella flexneri	2a	S3-PG3	Routine	245	1	192	192	192	ESC_PA9379AA	ERR5951485	PRJEB44801	This study	123	26151	4455492	393
201708074	2017	France	Shigella flexneri	2a	S3-PG3	Routine	245	1	192	192	192	ESC_PA7582AA	ERR5908538	PRJEB44801	This study	123	28674	4442389	411
201702939	2017	France	Shigella flexneri	2a	S3-PG3	Routine	245	1	192	192	192	ESC_PA7468AA	ERR5908421	PRJEB44801	This study	123	29816	4574306	416
201911295	2019	France	Shigella flexneri	2a	S3-PG3	Routine	245	1	192	192	192	ESC_QA0642AA	ERR5952713	PRJEB44801	This study	123	24789	4449612	429
201802589	2018	France	Shigella flexneri	2a	S3-PG3	Routine	245	1	192	192	192	ESC_PA7821AA	ERR5909032	PRJEB44801	This study	123	28622	4428238	441
201902401	2019	France	Shigella flexneri	2a	S3-PG3	Routine	245	1	192	192	192	ESC_PA8978AA	ERR5919269	PRJEB44801	This study	123	27842	4530118	456
201901517	2019	France	Shigella flexneri	2b	S3-PG3	Routine	245	1	192	192	192	ESC_PA8895AA	ERR5917554	PRJEB44801	This study	123	24410	4482726	456
202001002	2020	France	Shigella flexneri	rough	S3-PG3	Routine	245	1	192	192	192	ESC_QA7718AA	ERR5956205	PRJEB44801	This study	123	25310	4462964	438
201806625	2018	France	Shigella flexneri	Xv	S3-PG3	Routine	245	1	192	192	192	ESC_QA1194AA	ERR5954536	PRJEB44801	This study	123	27233	4435107	404
201709343	2017	France	Shigella flexneri	Y	S3-PG3	Routine	245	1	192	192	192	ESC_PA7601AA	ERR5908557	PRJEB44801	This study	123	22401	4418531	459
201810229	2018	France	Shigella flexneri	4a	S3-PG7	Routine	630	1	192	1530	1538	ESC_OA5803AA	ERR5896772	PRJEB44801	This study	123	25757	4381500	385
201808595	2018	France	Shigella sonnei		Lineage II	Routine	152	1	305	305	305	ESC_QA1401AA	ERR5978434	PRJEB44801	This study	124	24616	4517507	377
201806319	2018	France	Shigella sonnei		Lineage II	Routine	152	1	305	305	305	ESC_QA1173AA	ERR5978279	PRJEB44801	This study	124	27365	4621174	392
201702901	2017	France	Shigella sonnei		Lineage II	Routine	152	1	305	305	305	ESC_QA6460AA	ERR5979159	PRJEB44801	This study	124	28192	4716770	430
201702936	2017	France	Shigella sonnei		Lineage II	Routine	152	1	305	305	305	ESC_QA6467AA	ERR5979165	PRJEB44801	This study	124	25362	4791478	438
201908188	2019	France	Shigella sonnei		Lineage II	Routine	152	1	305	305	305	ESC_PA9471AA	ERR5975981	PRJEB44801	This study	124	21544	4630532	459
201707913	2017	France	Shigella sonnei		Lineage II	Routine	152	1	305	305	305	ESC_QA0412AA	ERR5976606	PRJEB44801	This study	124	22607	4683924	491
201909362	2019	France	Shigella sonnei		Lineage III	Routine	152	1	305	305	305	ESC_PA9618AA	ERR5976061	PRJEB44801	This study	124	25095	4489104	394
201803216	2018	France	Shigella sonnei		Lineage III	Routine	5517	1	305	305	305	ESC_QA1036AA	ERR5978091	PRJEB44801	This study	124	25389	4556313	397
201811415	2018	France	Shigella sonnei		Lineage III	Routine	152	1	305	305	305	ESC_PA8720AA	ERR5966606	PRJEB44801	This study	124	23639	4461219	398
201900863	2019	France	Shigella sonnei		Lineage III	Routine	152	1	305	305	305	ESC_PA8822AA	ERR5966655	PRJEB44801	This study	124	23981	4538310	398
201702850	2017	France	Shigella sonnei		Lineage III	Routine	152	1	305	305	305	ESC_QA6459AA	ERR5979158	PRJEB44801	This study	124	27092	4678925	402
201710248	2017	France	Shigella sonnei		Lineage III	Routine	152	1	305	305	305	ESC_QA0471AA	ERR5976682	PRJEB44801	This study	124	23899	4461251	406
201810749	2018	France	Shigella sonnei		Lineage III	Routine	152	1	305	305	305	ESC_PA8638AA	ERR5966561	PRJEB44801	This study	124	25626	4692550	409
201701239	2017	France	Shigella sonnei		Lineage III	Routine	152	1	305	305	305	ESC_PA9983AA	ERR5976146	PRJEB44801	This study	124	25069	4697303	414
201907551	2019	France	Shigella sonnei		Lineage III	Routine	152	1	305	305	305	ESC_PA9353AA	ERR5975934	PRJEB44801	This study	124	22916	4537166	423
201809074	2018	France	Shigella sonnei		Lineage III	Routine	152	1	305	305	305	ESC_PA8319AA	ERR5962036	PRJEB44801	This study	124	23497	4558649	424
201910890	2019	France	Shigella sonnei		Lineage III	Routine	152	1	305	305	305	ESC_QA0570AA	ERR5976941	PRJEB44801	This study	124	24576	4680898	425
201800729	2018	France	Shigella sonnei		Lineage III	Routine	152	1	305	305	305	ESC_QA0835AA	ERR5978037	PRJEB44801	This study	124	24160	4570831	426
201702296	2017	France	Shigella sonnei		Lineage III	Routine	152	1	305	305	305	ESC_QA0040AA	ERR5976198	PRJEB44801	This study	124	25788	4653755	427
201911263	2019	France	Shigella sonnei		Lineage III	Routine	152	1	305	305	305	ESC_QA0641AA	ERR5976982	PRJEB44801	This study	124	21265	4488828	427
201802339	2018	France	Shigella sonnei		Lineage III	Routine	152	1	305	305	305	ESC_QA1011AA	ERR5978069	PRJEB44801	This study	124	25787	4756785	430
201703966	2017	France	Shigella sonnei		Lineage III	Routine	152	1	305	305	305	ESC_QA6657AA	ERR5979195	PRJEB44801	This study	124	25752	4745959	430
201702489	2017	France	Shigella sonnei		Lineage III	Routine	152	1	305	305	305	ESC_QA0062AA	ERR5976217	PRJEB44801	This study	124	24258	4633637	433
201702847	2017	France	Shigella sonnei		Lineage III	Routine	152	1	305	305	305	ESC_QA6458AA	ERR5979157	PRJEB44801	This study	124	23736	4640576	433
201701808	2017	France	Shigella sonnei		Lineage III	Routine	152	1	305	305	305	ESC_QA0017AA	ERR5976183	PRJEB44801	This study	124	25752	4702872	434
201911445	2019	France	Shigella sonnei		Lineage III	Routine	152	1	305	305	305	ESC_PA7352AA	ERR5962148	PRJEB44801	This study	124	22586	4603615	436
201901249	2019	France	Shigella sonnei		Lineage III	Routine	152	1	305	305	305	ESC_PA8873AA	ERR5966688	PRJEB44801	This study	124	22482	4460166	438
201910447	2019	France	Shigella sonnei		Lineage III	Routine	152	1	305	305	305	ESC_QA0506AA	ERR5976709	PRJEB44801	This study	124	23498	4533675	438
201806828	2018	France	Shigella sonnei		Lineage III	Routine	152	1	305	305	305	ESC_QA1214AA	ERR5978302	PRJEB44801	This study	124	20813	4377080	438
201809616	2018	France	Shigella sonnei		Lineage III	Routine	152	1	305	305	305	ESC_PA8508AA	ERR5962070	PRJEB44801	This study	124	23736	4563247	439
201910791	2019	France	Shigella sonnei		Lineage III	Routine	152	1	305	305	305	ESC_PA5847AA	ERR5962143	PRJEB44801	This study	124	25362	4683904	440
201911340	2019	France	Shigella sonnei		Lineage III	Routine	152	1	305	305	305	ESC_QA0655AA	ERR5976992	PRJEB44801	This study	124	22844	4631827	440
201809882	2018	France	Shigella sonnei		Lineage III	Routine	152	1	305	305	305	ESC_PA8548AA	ERR5962090	PRJEB44801	This study	124	24492	4662868	441
201706073	2017	France	Shigella sonnei		Lineage III	Routine	152	1	305	305	305	ESC_QA0318AA	ERR5976564	PRJEB44801	This study	124	21903	4432576	442
201806612	2018	France	Shigella sonnei		Lineage III	Routine	152	1	305	305	305	ESC_QA1193AA	ERR5978290	PRJEB44801	This study	124	21902	4473529	444
201901923	2019	France	Shigella sonnei		Lineage III	Routine	152	1	305	305	305	ESC_PA8932AA	ERR5966720	PRJEB44801	This study	124	25359	4674230	446
202003459	2020	France	Shigella sonnei		Lineage III	Routine	152	1	305	305	305	ESC_RA8957AA	ERR5981061	PRJEB44801	This study	124	21714	4601601	447
201710853	2017	France	Shigella sonnei		Lineage III	Routine	152	1	305	305	305	ESC_QA0792AA	ERR5976856	PRJEB44801	This study	124	20900	4435869	448
201902073	2019	France	Shigella sonnei		Lineage III	Routine	152	1	305	305	305	ESC_PA8949AA	ERR5969915	PRJEB44801	This study	124	22939	4536373	449
201910034	2019	France	Shigella sonnei		Lineage III	Routine	152	1	305	305	305	ESC_PA9668AA	ERR5976094	PRJEB44801	This study	124	23497	4569314	451
201709008	2017	France	Shigella sonnei		Lineage III	Routine	152	1	305	305	305	ESC_QA6604AA	ERR5979251	PRJEB44801	This study	124	20488	4420746	454
201901083	2019	France	Shigella sonnei		Lineage III	Routine	152	1	305	305	305	ESC_PA8847AA	ERR5966673	PRJEB44801	This study	124	20938	4567758	455
201911260	2019	France	Shigella sonnei		Lineage III	Routine	152	1	305	305	305	ESC_QA0639AA	ERR5976980	PRJEB44801	This study	124	21873	4671376	457
201805523	2018	France	Shigella sonnei		Lineage III	Routine	152	1	305	305	305	ESC_MA3891AA	ERR5961984	PRJEB44801	This study	124	21637	4616823	458
[truncated: 2,364 more rows]
